# Supplementary material for: A global database of large-scale transverse drainages
Source: Data Brief. 2019 Jan 14;23:103650. doi: 10.1016/j.dib.2018.12.088 (PMC6369416; doi:10.1016/j.dib.2018.12.088)
Supplement: Supplementary file 2 — Supplementary material [file mmc2.zip]

Archive with 1 entries (1 files):
- Lee Global dataset of large scale transverse drainages.kmz
