# Supplementary material for: A global database of large-scale transverse drainages
Source: Data Brief. 2019 Jan 14;23:103650. doi: 10.1016/j.dib.2018.12.088 (PMC6369416; doi:10.1016/j.dib.2018.12.088)
Supplement: Supplementary file 3 — Supplementary material [file mmc3.xlsx]

## Sheet: Table 1 
<Feature Name>	CONTINENT	COUNTRY	MAIN_BAS NAME	GEOG FEAT	LITHOLOGY	ENDO	HEAD STREAM	MAX DISCHARGE	TRUE UP_AREA	TYPE	AVG BEARING 2-4	MIN 1	MIN 3	MIN 5	MIN 1 - MIN 3	MIN 1 - MIN 5	AVG 3 - AVG 1	TD DEPTH TRUE/FALSE	ALTERNATE SGMT 3 MIN [SGMT 1 min elev - (slope * SGMT 2 length)]	% DIFF CALC SGMT 3 MIN FROM ACTUAL SGMT 3 MIN	SGMT 3 MIN ELEV for TD DEPTH CALC	MAX ELEV SGMT 3	FINAL TD DEPTH	TD DEPTH (sgt 3 max-min)	%calc sgmt 3 min/real sgmt 3 min	sgmt min 3 calc alt	MIN 1 - MIN 5	LENGTH SGMT 2+4	LENGTH SGMT 2	slope in m/m
AF - 0	AF	Congo	Niari River	Niari River	S	0	trunk stream	>10	55603.7	ridge	237.785	52	42.419	6.023	9.581	45.977	247.658	TRUE	34.5303	0.81403	42.419	614.694	572.275	572.275	0.81403	34.5303	45.977	57471	71644	0.000800003
AF - 1	AF	Madagascar	Tsiribihina River	Mania River	S, V	0	trunk stream	>10	45421.1	ridge	258.2	13.959	21	11	-7.041	2.959	130.276	FALSE	12.4414		12.4414	296.963	284.522	275.963	0.592448		2.959	17153.3	28863
AF - 10	AF	Morocco	Oued Draa	(blank)	S	0	head stream	<10	34.434	ridge	145.535	591.025	558.703	511.481	32.322	79.544	158.406	TRUE	552.515	0.988925	558.703	995.408	436.705	436.705	0.988925	552.515	79.544	4606.2	7316	0.0172689
AF - 100	AF	Morocco	Endorheic basin	Timkite Dam	S	1	trunk stream	<10	598	ridge	160.09	1248.01	1212.51	1154.32	35.501	93.694	260.572	TRUE	1221.03	1.00703	1212.51	1765.05	552.543	552.543	1.00703	1221.03	93.694	6964.1	6579	0.0134539
AF - 101	AF	Morocco	Oued Draa	(blank)	S	0	trunk stream	<10	278	ridge	172.895	1786.55	1750.69	1668.13	35.864	118.424	184.297	TRUE	1726.37	0.986107	1750.69	2094.98	344.286	344.286	0.986107	1726.37	118.424	5199.5	8670	0.022776
AF - 102	AF	Morocco	Oued Draa	(blank)	S	0	trunk stream	<10	288.6	plateau	218.48	1615.38	1575.08	1505.97	40.299	109.406	217.148	TRUE	1561.68	0.991489	1575.08	2159.53	584.451	584.451	0.991489	1561.68	109.406	6929.9	11160	0.0157875
AF - 103	AF	Morocco	Oued Draa	(blank)	I	0	trunk stream	<10	528.4	ridge	179.49	610.029	594.865	518.003	15.164	92.026	102.405	TRUE	590.7	0.992999	594.865	994.912	400.047	400.047	0.992999	590.7	92.026	11646.6	8026	0.00790153
AF - 104	AF	Morocco	Oued Draa	(blank)	I	0	trunk stream	<10	492.5	ridge	131.495	724.189	698.08	523.208	26.109	200.981	108.04	TRUE	709.865	1.01688	698.08	1000.51	302.428	302.428	1.01688	709.865	200.981	16622.7	3887	0.0120908
AF - 105	AF	Mali	Senegal River	Bakoy River	S	0	trunk stream	>10	100373	plateau	288.735	126.287	124.265	93.716	2.022	32.571	136.539	TRUE	119.732	0.963525	124.265	479.314	355.049	355.049	0.963525	119.732	32.571	71358	47113	0.000456445
AF - 106	AF	Algeria	Oued Cheliff	Oued Cheliff	S	0	trunk stream	>10	21512.3	irregular high ground	181.04	627	587.415	321.65	39.585	305.35	389.835	TRUE	512.671	0.872758	587.415	1472.22	884.808	884.808	0.872758	512.671	305.35	90810	111551	0.00336252
AF - 107	AF	Algeria	Endorheic basin	(blank)	S	1	trunk stream	>10	1785.7	ridge	157.165	1097.06	1068.76	967.048	28.294	130.01	154.821	TRUE	1055.42	0.987515	1068.76	1535.02	466.258	466.258	0.987515	1055.42	130.01	23045.7	24215	0.0056414
AF - 108	AF	Morocco	Endorheic basin	(blank)	S	1	trunk stream	<10	300.7	ridge	175.705	1620.73	1601.07	1306.15	19.656	314.582	284.074	TRUE	1597.22	0.997593	1601.07	2183.92	582.842	582.842	0.997593	1597.22	314.582	19903.5	4880	0.0158054
AF - 109	AF	Algeria	Endorheic basin	Oued El Hay	S	1	trunk stream	>10	1262.5	ridge	189.615	559.546	523.915	497.018	35.631	62.528	194.474	TRUE	528.882	1.00948	523.915	977.593	453.678	453.678	1.00948	528.882	62.528	3572.6	5748	0.0175021
AF - 11	AF	South Africa	Incomati River	Honeybird Creek	I	0	head stream	<10	59.16	ridge	7.925	526.011	506.814	472.612	19.197	53.399	163.641	TRUE	501.209	0.988941	506.814	834.674	327.86	327.86	0.988941	501.209	53.399	2657.5	4050	0.0200937
AF - 110	AF	Morocco	Moulouya River	(blank)	S	0	trunk stream	<10	798	ridge	210.425	917.086	888.928	653.509	28.158	263.577	279.6	TRUE	847.124	0.952972	888.928	1519.38	630.448	630.448	0.952972	847.124	263.577	15859.7	13811	0.0166193
AF - 111	AF	Tanzania	Rufiji River	(blank)	M	0	trunk stream	<10	272.5	ridge	203.235	754.182	746.62	706.011	7.562	48.171	134.79	TRUE	732.594	0.981214	746.62	1018.69	272.069	272.069	0.981214	732.594	48.171	3556.8	5230	0.0135434
AF - 112	AF	Angola	Rio Cubal de Hanha	(blank)	S	0	trunk stream	>10	2799.9	plateau	351.875	22.836	60.331	5.143	-37.495	17.693	150.055	FALSE	16.7708		16.7708	232.92	216.149	172.589	0.27798		17.693	7122.8	8011
AF - 113	AF	South Africa	Gourits River	Gourits River	S	0	trunk stream	>10	44847.8	ridge	192.285	4.354	9.899	2.772	-5.545	1.582	163.507	FALSE	3.71826		3.71826	374.4	370.682	364.501	0.37562		1.582	9320.5	12288
AF - 114	AF	Madagascar	Ampondralava River	(blank)	S, V	0	trunk stream	>10	2221.2	plateau - downdip	375.605	52.267	55.81	24.005	-3.543	28.262	141.52	FALSE	44.7791		44.7791	331.774	286.995	275.964	0.802349		28.262	38555	33514
AF - 115	AF	Madagascar	Sofia River	Sofia River	S, V	0	trunk stream	>10	26975.8	plateau - downdip	305.045	9.053	10.413	2	-1.36	7.053	104.77	FALSE	7.24595		7.24595	203.551	196.305	193.138	0.695856		7.053	46337	38951
AF - 116	AF	Zambia	Zambezi River	Kafue River	M	0	trunk stream	>10	153110	plateau	108.93	973.633	976.06	591.976	-2.427	381.657	222.651	FALSE	805.515		805.515	1330.74	525.23	354.685	0.825272		381.657	32316	46704
AF - 117	AF	South Africa	Sonderend River	Sonderend River	S	0	trunk stream	>10	2230.7	ridge	65.18	104.302	104.03	92.887	0.272	11.415	136.645	TRUE	98.9262	0.950939	104.03	440.197	336.167	336.167	0.950939	98.9262	11.415	5571.8	8609	0.00204871
AF - 118	AF	Algeria	Endorheic basin	(blank)	S	1	trunk stream	<10	685.4	plateau - downdip	79.635	1036.15	1006.43	898.771	29.718	137.381	156.159	TRUE	1012.7	1.00622	1006.43	1381.01	374.574	374.574	1.00622	1012.7	137.381	7731.6	4330	0.0177688
AF - 119	AF	Sudan	West of Gebel Elba	(blank)	I	0	trunk stream	<10	858.8	ridge	139.915	487.725	492.453	451.813	-4.728	35.912	131.59	FALSE	474.58		474.58	750.932	276.352	258.479			35.912	8238.9	9894
AF - 12	AF	South Africa	Gourits River	Potjies River	S	0	head stream	<10	26.368	ridge	381.155	829.57	809.347	722.44	20.223	107.13	101.541	TRUE	802.674	0.991755	809.347	1064.73	255.388	255.388	0.991755	802.674	107.13	4060.8	3345	0.0263815
AF - 120	AF	Algeria	Endorheic basin	(blank)	S	1	trunk stream	>10	1498.6	plateau	91.25	945.124	947.318	920.927	-2.194	24.197	149.055	FALSE	935.452		935.452	1222.68	287.231				24.197	2912.4	3820
AF - 121	AF	Ghana	Volta River	(blank)	S	0	trunk stream	<10	756	ridge	327.645	144.09	146.284	130.587	-2.194	13.503	119.232	FALSE	136.112		136.112	353.893	217.781	207.609	0.930465		13.503	2252.61	4366
AF - 122	AF	Angola	Cambongo River	Cambongo River	S	0	trunk stream	>10	2618.4	irregular high ground	326.12	54.414	70.572	10.009	-16.158	44.405	136.214	FALSE	33.0882		33.0882	253.14	220.052	182.568	0.468858		44.405	10734.9	16914
AF - 123	AF	Rwanda	Nile River	Nyabugogo River	M	0	trunk stream	>10	1653.5	ridge	259.98	1368.38	1373.04	1354.09	-4.665	14.291	217.411	FALSE	1363.63		1363.63	1805.54	441.907	432.496			14.291	6905.2	7524
AF - 124	AF	Mozambique	Zambezi River	Zambezi River	I	0	trunk stream	>10	1.3674e+06	plateau	160.065	23.921	25	3.573	-1.079	20.348	153.581	FALSE	18.3375		18.3375	408.857	390.52	383.857	0.733499		20.348	117401	105693
AF - 125	AF	Algeria	Oued Isser	Oued Isser	M	0	trunk stream	>10	3763.2	ridge	197.565	98.393	100.272	38.037	-1.879	60.356	362.216	FALSE	83.6057		83.6057	727.838	644.232	627.566	0.83379		60.356	11006.1	8847
AF - 126	AF	South Africa	Limpopo River	Krokodil River	I	0	trunk stream	>10	4681.4	irregular high ground	323.595	1092.95	1076.01	1073.78	16.945	19.175	121.907	TRUE	1086.28	1.00954	1076.01	1327.14	251.13	251.13	1.00954	1086.28	19.175	6725.6	7682	0.00285105
AF - 127	AF	South Africa	Sonderend River	Tradourivier	S	0	trunk stream	<10	332.6	ridge	171.795	341.248	270.996	121.001	70.252	220.247	468.878	TRUE	239.873	0.885154	270.996	1371.83	1100.83	1100.83	0.885154	239.873	220.247	8755.8	13222	0.0251544
AF - 128	AF	South Africa	Gourits River	Buffels River	S	0	trunk stream	>10	4789.4	ridge	171.035	483.141	447.532	405.006	35.609	78.135	423.244	TRUE	454.948	1.01657	447.532	1362.91	915.379	915.379	1.01657	454.948	78.135	8148.2	9646	0.00958923
AF - 129	AF	Congo	Niari River	Niari River	S	0	trunk stream	>10	51532.2	plateau	221.975	64.53	54	52	10.53	12.53	105.86	TRUE	56.9074	1.05384	54	277.139	223.139	223.139	1.05384	56.9074	12.53	21583	43079	0.00058055
AF - 13	AF	South Africa	Gamtoos River	(blank)	S	0	head stream	<10	10.821	ridge	62.525	711	680.022	623.99	30.978	87.01	175.265	TRUE	681.569	1.00227	680.022	1118.38	438.356	438.356	1.00227	681.569	87.01	6853.8	7606	0.0126951
AF - 130	AF	Madagascar	Tsiribihina River	Mania River	S	0	trunk stream	>10	42766.7	plateau	271.64	42	41	23.101	1	18.899	181.05	TRUE	31.4416	0.766869	41	418.031	377.031	377.031	0.766869	31.4416	18.899	34095	62493	0.000554304
AF - 131	AF	Algeria	Oued Guebli	Oued Guebli	I	0	trunk stream	<10	701.4	irregular high ground	351.14	27.802	20.633	3.011	7.169	24.791	197.176	TRUE	21.2644	1.0306	20.633	521.99	501.357	501.357	1.0306	21.2644	24.791	8532.1	7382	0.00290562
AF - 132	AF	Algeria	Oued Tafna	Oued Tafna	S	0	trunk stream	<10	629.4	plateau	338.31	877.249	792.634	408.047	84.615	469.202	122.945	TRUE	755.664	0.953358	792.634	1459.8	667.164	667.164	0.953358	755.664	469.202	36067.1	30663	0.0130091
AF - 133	AF	Morocco	Oued Sebou	Oued Ait Makhchoure	S	0	trunk stream	<10	270.8	ridge	291.575	1322.44	1311.41	1252.53	11.028	69.905	131.149	TRUE	1303.01	0.993597	1311.41	1659.71	348.302	348.302	0.993597	1303.01	69.905	3917.3	3571	0.0178452
AF - 134	AF	Morocco	Oum Er Rbia	Oued l'abid	S	0	trunk stream	>10	6672	irregular high ground	310.765	782	712.409	668.023	69.591	113.977	318.837	TRUE	752.813	1.05671	712.409	1538.9	826.495	826.495	1.05671	752.813	113.977	14817.4	12449	0.00769211
AF - 135	AF	Morocco	Oum Er Rbia	(blank)	S	0	trunk stream	>10	7729	ridge	344.65	512.654	506.726	476.051	5.928	36.603	234.75	TRUE	500.033	0.986792	506.726	987.71	480.984	480.984	0.986792	500.033	36.603	5116.6	5788	0.00715377
AF - 136	AF	Morocco	Oued Draa	Kheneg Tarfa (pass)	S	0	trunk stream	<10	309.1	ridge	173.91	598.193	580.782	549.126	17.411	49.067	150.134	TRUE	573.326	0.987163	580.782	954.582	373.8	373.8	0.987163	573.326	49.067	4285.4	7125	0.0114498
AF - 137	AF	Morocco	Oued Draa	Oued Draa	S	0	trunk stream	>10	90867.5	ridge	325.1	120.042	108.481	59.963	11.561	60.079	216.88	TRUE	109.45	1.00893	108.481	754.653	646.172	646.172	1.00893	109.45	60.079	31973	18494	0.00187905
AF - 138	AF	Morocco	Oued Draa	Imi n'Ou Akka	I	0	trunk stream	>10	1437	ridge	123.165	954.986	943.979	933.013	11.007	21.973	123.711	TRUE	940.67	0.996495	943.979	1263.12	319.137		0.996495	940.67	21.973	3089.6	6604	0.00711192
AF - 139	AF	Morocco	Oued Draa	Amond Oasis	S	0	trunk stream	>10	2165.6	ridge	153.105	560.545	552.005	535.002	8.54	25.543	161.462	TRUE	547.163	0.991228	552.005	891.26	339.255	339.255	0.991228	547.163	25.543	3924.8	6746	0.0065081
AF - 14	AF	South Africa	Gamtoos River	Groot River tributary	S	0	head stream	<10	49.112	ridge	201.675	672.606	616.15	552.007	56.456	120.599	151.927	TRUE	613.691	0.996009	616.15	1062.18	446.032	446.032	0.996009	613.691	120.599	4063.3	6512	0.0296801
AF - 140	AF	Algeria	Oued Draa	Tatagount	S	0	trunk stream	>10	2196.1	ridge	360.575	303.804	296.772	294.025	7.032	9.779	117.264	TRUE	296.659	0.99962	296.772	575.833	279.061	279.061	0.99962	296.659	9.779	6189.6	14837	0.00157991
AF - 141	AF	Morocco	Oued Draa	Kheneg Oua Belli (pass)	S	0	trunk stream	>10	1636.6	ridge	152.29	480	471.042	449.328	8.958	30.672	156.598	TRUE	471.813	1.00164	471.042	823.934	352.892	352.892	1.00164	471.813	30.672	5161.9	4520	0.005942
AF - 142	AF	Morocco	Oued Draa	Oued Draa	S	0	trunk stream	>10	1728.4	ridge	157.605	508.713	490.25	463.13	18.463	45.583	199.578	TRUE	491.27	1.00208	490.25	958.256	468.006	468.006	1.00208	491.27	45.583	4262	5351	0.0106952
AF - 143	AF	Morocco	Oued Draa	(blank)	S	0	trunk stream	>10	9949.4	ridge	371.31	226.643	224.263	219.953	2.38	6.69	109.741	TRUE	223.469	0.996461	224.263	436.948	212.685	212.685	0.996461	223.469	6.69	6508.2	10129	0.00102793
AF - 144	AF	Ghana	Volta River	Asukawkaw River	S	0	trunk stream	>10	4053.6	ridge	284.535	122.266	117.203	88.957	5.063	33.309	222.002	TRUE	110.654	0.944124	117.203	606.451	489.248	489.248	0.944124	110.654	33.309	9774.5	11179	0.00340774
AF - 145	AF	Ghana	Volta River	Jelen River	S	0	trunk stream	>10	1742.4	ridge	286.165	167.289	165.564	143.577	1.725	23.712	118.957	TRUE	152.758	0.922652	165.564	458.056	292.492	292.492	0.922652	152.758	23.712	5719.2	11499	0.00414603
AF - 146	AF	Algeria	Endorheic basin	(blank)	S	1	trunk stream	>10	1172.7	irregular high ground	92.21	925.09	915.081	846.74	10.009	78.35	160.274	TRUE	914.604	0.999478	915.081	1312.43	397.354	397.354	0.999478	914.604	78.35	28037.6	12312	0.00279446
AF - 147	AF	South Africa	Gourits River	Buffels River	S	0	trunk stream	>10	4015.7	ridge	214.91	593	573.677	512.059	19.323	80.941	319.101	TRUE	565.68	0.98606	573.677	1102.13	528.45	528.45	0.98606	565.68	80.941	7927.8	8779	0.0102098
AF - 148	AF	Morocco	Oued Draa	Oued Draa	S	0	trunk stream	>10	92438.5	ridge	344.865	24.499	20.191	10.148	4.308	14.351	102.763	TRUE	21.9857	1.08888	20.191	306.361	286.17	286.17	1.08888	21.9857	14.351	14929.7	8578	0.000961238
AF - 149	AF	Togo	Volta River	(blank)	S	0	trunk stream	>10	1071.2	ridge	294.595	261.459	249.153	229.488	12.306	31.971	244.199	TRUE	242.587	0.973647	249.153	707.055	457.902		0.973647	242.587	31.971	5083.5	9845	0.00628917
AF - 15	AF	South Africa	Gamtoos River	Pienaarspoort Pass	S	0	head stream	<10	36.084	ridge	208.14	611.859	601.582	543.565	10.277	68.294	227.785	TRUE	582.086	0.967591	601.582	986.114	384.532	384.532	0.967591	582.086	68.294	3099.6	4433	0.0220332
AF - 150	AF	Togo	Volta River	(blank)	S	0	trunk stream	>10	1236	plateau - updip	293.05	320.964	214.219	177.324	106.745	143.64	172.265	TRUE	221.903	1.03587	214.219	796.06	581.841	581.841	1.03587	221.903	143.64	9150.6	20704	0.0156973
AF - 151	AF	Togo	Volta River	(blank)	S	0	trunk stream	<10	698.1	ridge	247.1	388.766	369.541	376.108	19.225	12.658	177.373	TRUE	383.944	1.03898	369.541	670.093	300.552	300.552	1.03898	383.944	12.658	2733.2	3416	0.0046312
AF - 152	AF	Togo	Volta River	Mo River	S	0	trunk stream	<10	906.3	ridge	289.21	245.079	245.723	223.585	-0.644	21.494	213.983	TRUE	238.208	0.969417	245.723	581.855	336.132	336.132	0.969417	238.208	21.494	8251.5	8654	0.00260486
AF - 153	AF	Namibia	Hoanib River	Hoanib River, Khowarib Canyon	V	0	trunk stream	>10	7415.7	ridge	294.075	813.036	767.409	657.874	45.627	155.162	229.097	TRUE	733.332	0.955594	767.409	1246.57	479.165	479.165	0.955594	733.332	155.162	20935	35282	0.00741161
AF - 154	AF	South Africa	Olifants River	Doring River	S	0	trunk stream	>10	4066.5	plateau	321.725	378.467	327.021	279.964	51.446	98.503	205.016	TRUE	319.568	0.977209	327.021	820.422	493.401		0.977209	319.568	98.503	25949	50904	0.00379602
AF - 155	AF	South Africa	Berg River	(blank)	I	0	trunk stream	<10	508.5	ridge	298.865	112.011	108.648	67.53	3.363	44.481	283.194	TRUE	92.4122	0.850565	108.648	584.898	476.25	476.25	0.850565	92.4122	44.481	6270.4	9064	0.00709381
AF - 156	AF	South Africa	Sonderend River	Bree RIver	S	0	trunk stream	<10	759.6	ridge	260.115	448.005	295.737	264.101	152.268	183.904	436.797	TRUE	322.675	1.09109	295.737	1530.09	1234.35	1234.35	1.09109	322.675	183.904	12909.7	28864	0.0142454
AF - 157	AF	Morocco	Oued Sebou	(blank)	S, V	0	trunk stream	>10	2716	plateau - downdip	347.145	312.195	300.263	164.87	11.932	147.325	296.248	TRUE	287.787	0.958451	300.263	976.484	676.221	676.221	0.958451	287.787	147.325	18679.7	10153	0.0078869
AF - 158	AF	South Africa	Orange River	Orange River	S, V	0	trunk stream	>10	323135	ridge	306.025	892.809	892.059	890	0.75	2.809	188.533	TRUE	890.92	0.998723	892.059	1282.48	390.422	390.422	0.998723	890.92	2.809	9100.8	20083	0.000308654
AF - 159	AF	South Africa	Boesmans River	Boesmans River	S	0	trunk stream	>10	1604.4	ridge	203.35	281.111	275.281	228.086	5.83	53.025	240.267	TRUE	268.59	0.975694	275.281	649.556	374.275	374.275	0.975694	268.59	53.025	13283.7	10291	0.00399173
AF - 16	AF	South Africa	Gamtoos River	(blank)	S	0	head stream	<10	25.974	ridge	203.5	504.814	488.104	459.833	16.71	44.981	155.48	TRUE	483.217	0.989989	488.104	774.009	285.905	285.905	0.989989	483.217	44.981	3026.5	4767	0.0148624
AF - 160	AF	South Africa	Limpopo River	Tudumo River	I	0	trunk stream	<10	271.4	ridge	163.345	1153.03	1124.71	990.005	28.313	163.021	261.264	TRUE	1107.53	0.984722	1124.71	1851.88	727.165	727.165	0.984722	1107.53	163.021	12605.6	11542	0.0129324
AF - 161	AF	Zambia	Zambezi River	Lunsemfwa River	M	0	trunk stream	>10	44223.2	plateau	159.575	425.315	411.145	361	14.17	64.315	292.571	TRUE	403.679	0.98184	411.145	1054.8	643.656	643.656	0.98184	403.679	64.315	75312	83125	0.000853981
AF - 162	AF	South Africa	Mtamvuna River	Mtamvuna River	S	0	trunk stream	>10	1113.7	plateau	134.255	339.405	332.169	261.656	7.236	77.749	191.074	TRUE	323.362	0.973487	332.169	711.549	379.38	379.38	0.973487	323.362	77.749	16891.4	11435	0.00460287
AF - 163	AF	South Africa	Incomati River	Komati River	S, V	0	trunk stream	>10	2230.9	ridge	157.895	1458.38	1440.99	1390	17.386	68.375	148.545	TRUE	1423.43	0.987811	1440.99	1759.99	318.998	318.998	0.987811	1423.43	68.375	5982.2	10032	0.0114297
AF - 164	AF	Morocco	Oum Er Rbia	(blank)	S	0	trunk stream	>10	7243.3	ridge	309.05	615.417	548.075	540.552	67.342	74.865	273.606	TRUE	571.782	1.04325	548.075	1347.07	798.998	798.998	1.04325	571.782	74.865	4394.4	8403	0.0170365
AF - 165	AF	Algeria	Endorheic basin	(blank)	S	1	trunk stream	>10	6970.3	plateau - downdip	51.94	511.963	501.556	480.024	10.407	31.939	184.548	TRUE	502.45	1.00178	501.556	921.98	420.424	420.424	1.00178	502.45	31.939	17191.3	16799	0.00185786
AF - 166	AF	Tanzania, Burundi	Nile River	Kagera River	M	0	trunk stream	>10	18167.1	irregular high ground	148	1321.61	1321.75	1320.07	-0.134	1.544	214.702	TRUE	1320.25	0.998864	1321.75	1705.29	383.543	383.543	0.998864	1320.25	1.544	24018.3	69794	6.42843e-05
AF - 167	AF	Tanzania	Nile River	Kagera River	M	0	trunk stream	>10	30895	ridge	41.015	1319.8	1301.28	1290.66	18.519	29.142	140.223	TRUE	1307.18	1.00453	1301.28	1565.07	263.79	263.79	1.00453	1307.18	29.142	4094	5818	0.00711822
AF - 168	AF	South Africa	Maputo River	Phongolo River	V	0	trunk stream	>10	8006.9	plateau - downdip	97.55	140	140	73.824	0	66.176	319.096	TRUE	126.366	0.902611	140	621.749	481.749	481.749	0.902611	126.366	66.176	9183.5	6208	0.00720597
AF - 169	AF	South Africa	Mzinene River	Mkuze River	V	0	trunk stream	>10	3101.2	ridge	70.065	102.086	96.201	68.032	5.885	34.054	263.344	TRUE	88.3642	0.918537	96.201	638.325	542.124	542.124	0.918537	88.3642	34.054	10494.8	13874	0.00324485
AF - 17	AF	South Africa	Limpopo River	(blank)	S	0	head stream	<10	6.388	ridge	185.105	1067.57	1055.4	1015.89	12.167	51.681	133.371	TRUE	1048.13	0.993105	1055.4	1317.42	262.013	262.013	0.993105	1048.13	51.681	2001.53	2471	0.0258207
AF - 170	AF	Malawi	Zambezi River	South Rukuru River	I	0	trunk stream	>10	8762	ridge	103.68	1063.5	1045.49	1025.81	18.008	37.684	330.493	TRUE	1034.88	0.989851	1045.49	1650.58	605.091	605.091	0.989851	1034.88	37.684	15152.2	37753	0.00248703
AF - 171	AF	Tanzania	Rufiji River	Great Ruaha River	M	0	trunk stream	>10	74840.1	irregular high ground	134.155	543.57	538.877	530.01	4.693	13.56	481.499	TRUE	536.91	0.996349	538.877	1731.39	1192.52		0.996349	536.91	13.56	14481.4	23336	0.000936374
AF - 172	AF	Morocco	Oued Draa	Foum Akka Ou Tamia (pass)	S	0	trunk stream	<10	294.5	ridge	178.225	514.643	506.047	482.996	8.596	31.647	136.709	TRUE	504.289	0.996527	506.047	864.262	358.215	358.215	0.996527	504.289	31.647	3384.9	3633	0.00934946
AF - 173	AF	Morocco	Endorheic basin	Oued ed Daoura	S	1	trunk stream	>10	39348.1	plateau - downdip	150.7	615.333	604.5	570.574	10.833	44.759	130.662	TRUE	605.992	1.00247	604.5	844.1	239.6	239.6	1.00247	605.992	44.759	62454	42764	0.000716671
AF - 174	AF	Eritrea	Wadi Langeb	Anseba River	V	0	trunk stream	>10	4926.5	ridge	307.075	610.054	582.016	494.817	28.038	115.237	433.264	TRUE	570.827	0.980776	582.016	1469.87	887.849	887.849	0.980776	570.827	115.237	17569.7	19622	0.00655885
AF - 175	AF	Eritrea	Wadi Langeb	(blank)	V	0	trunk stream	>10	1054	irregular high ground	295.415	778.676	644.143	597.794	134.533	180.882	128.922	TRUE	658.682	1.02257	644.143	1162.55	518.404	518.404	1.02257	658.682	180.882	14803.5	32219	0.0122189
AF - 176	AF	Madagascar	Manambolo River	Manambolo River	S	0	trunk stream	>10	11140.3	plateau - downdip	275.995	77.206	63	38	14.206	39.206	350.164	TRUE	63.5758	1.00914	63	642.415	579.415	579.415	1.00914	63.5758	39.206	43448	49556	0.000902366
AF - 177	AF	Madagascar	Morondava River	Morondava River	S	0	trunk stream	>10	4452.6	irregular high ground	310.235	143.815	119.048	82.946	24.767	60.869	107.551	TRUE	116.683	0.980133	119.048	390.764	271.716	271.716	0.980133	116.683	60.869	21338.6	31206	0.00285253
AF - 178	AF	Madagascar	Manambolo River	(blank)	I	0	trunk stream	>10	2944.4	ridge	259.84	688.877	669.598	625.016	19.279	63.861	265.037	TRUE	651.282	0.972646	669.598	1231.82	562.218	562.218	0.972646	651.282	63.861	13840.1	26731	0.0046142
AF - 179	AF	South Africa	Gourits River	Gamkan River	S	0	trunk stream	>10	17468.6	ridge	168.76	395.607	375.148	210.944	20.459	184.663	758.14	TRUE	308.955	0.823555	375.148	1592.64	1217.49	1217.49	0.823555	308.955	184.663	44446	68424	0.00415477
AF - 18	AF	South Africa	Limpopo River	(blank)	S	0	head stream	<10	15.826	ridge	188.645	1029.72	1016.77	991.123	12.945	38.597	129.113	TRUE	1015.53	0.998772	1016.77	1315.69	298.915	298.915	0.998772	1015.53	38.597	2264.93	2733	0.0170411
AF - 180	AF	Madagascar	Lokoho River	Lokoro River	S	0	trunk stream	>10	1250.4	irregular high ground	81.94	471.995	396.477	16.659	75.518	455.336	302.266	TRUE	423.849	1.06904	396.477	1177.77	781.291	781.291	1.06904	423.849	455.336	50793.8	17621	0.0089644
AF - 181	AF	Morocco	Oued Noun	Noun River	I	0	trunk stream	>10	6688.2	irregular high ground	337.465	155.337	111.303	65.043	44.034	90.294	153.023	TRUE	126.713	1.13845	111.303	447.201	335.898	335.898	1.13845	126.713	90.294	9865	10260	0.00915297
AF - 182	AF	Morocco	Oued Chbika	Oued Chbika	S	0	trunk stream	>10	4731.1	ridge	374.665	137.117	116.167	73.067	20.95	64.05	104.319	TRUE	102.357	0.881121	116.167	370.07	253.903	253.903	0.881121	102.357	64.05	23256	41408	0.00275413
AF - 183	AF	Algeria	Endorheic basin	(blank)	S	1	trunk stream	>10	1404.3	ridge	157.325	854.169	825.676	793.494	28.493	60.675	137.202	TRUE	825.033	0.999222	825.676	1102.23	276.552	276.552	0.999222	825.033	60.675	6654.4	10484	0.00911803
AF - 184	AF	Morocco	Oued Massa	Oued Massa	S	0	trunk stream	>10	3902.3	ridge	301.395	96.801	97	48.231	-0.199	48.57	148.954	TRUE	82.1539	0.846947	97	394.402	297.402	297.402	0.846947	82.1539	48.57	4358.9	4313	0.0111427
AF - 185	AF	Algeria	Oued Cheliff	Oued Cheliff	S	0	trunk stream	>10	44183.3	irregular high ground	304.445	29.01	16.847	-3.101	12.163	32.111	155.551	TRUE	18.9888	1.12713	16.847	343.935	327.088	327.088	1.12713	18.9888	32.111	44341	45402	0.000724183
AF - 186	AF	South Africa	Mzimkhulu River	Mzimkhulwana River	S	0	trunk stream	<10	591.6	plateau - downdip	85.9	395.864	380.113	117.973	15.751	277.891	169.004	TRUE	366.491	0.964163	380.113	682.443	302.33	302.33	0.964163	366.491	277.891	13909.2	4824	0.0199789
AF - 187	AF	Tunisia	Oued Medjerda	Mejerda River	S	0	trunk stream	>10	17691.4	plateau	140.31	106	106	106	0	0	138.387	TRUE	106	1	106	372.979	266.979	266.979	1	106	0	9553.4	15518	0
AF - 188	AF	South Africa	Gourits River	Gourits River	S	0	trunk stream	>10	43513.8	ridge	185.34	76.507	58.674	26.543	17.833	49.964	468.602	TRUE	59.5632	1.01515	58.674	909.298	850.624	850.624	1.01515	59.5632	49.964	21025	23392	0.00237641
AF - 189	AF	Mozambique	Zambezi River	Zambezi River	V	0	trunk stream	>10	1182408	plateau	125.455	106	104	96.722	2	9.278	186.847	TRUE	101.555	0.976486	104	545.602	441.602	441.602	0.976486	101.555	9.278	32838	51622	0.000282539
AF - 19	AF	South Africa	Limpopo River	(blank)	S	0	head stream	<10	9.433	ridge	179.87	1026.97	1018.45	979.247	8.524	47.722	119.843	TRUE	1005.77	0.987558	1018.45	1232.54	214.093	214.093	0.987558	1005.77	47.722	1590.03	2317	0.0300133
AF - 190	AF	Mozambique	Zambezi River	Minjova River	V	0	trunk stream	>10	2042.3	irregular high ground	202.54	232.146	221.329	169.61	10.817	62.536	110.188	TRUE	197.583	0.892711	221.329	429.725	208.396	208.396	0.892711	197.583	62.536	19300.1	34998	0.00324019
AF - 191	AF	South Africa	Limpopo River	Sand River	V	0	trunk stream	<10	744.1	ridge	375.82	841.906	810.257	727.327	31.649	114.579	222.618	TRUE	802.38	0.990279	810.257	1580.16	769.904	769.904	0.990279	802.38	114.579	17684.5	20015	0.00647906
AF - 192	AF	South Africa	Limpopo River	Nzhelele River	V	0	trunk stream	<10	591.8	ridge	198.095	731.562	675.593	627	55.969	104.562	220.676	TRUE	692.95	1.02569	675.593	1280.69	605.099	605.099	1.02569	692.95	104.562	9687.3	11736	0.0107937
AF - 193	AF	Morocco	Endorheic basin	(blank)	S	1	trunk stream	>10	7916.4	irregular high ground	200.295	939.86	909.074	863.14	30.786	76.72	149.527	TRUE	915.059	1.00658	909.074	1279.4	370.324	370.324	1.00658	915.059	76.72	18995.5	20146	0.00403885
AF - 194	AF	Angola	Catumbela River	Catumbela River	S	0	trunk stream	>10	16712.7	plateau	307.33	18.949	16.478	15.003	2.471	3.946	184.685	TRUE	17.3839	1.05498	16.478	400.845	384.367	384.367	1.05498	17.3839	3.946	5697	7413	0.000692645
AF - 195	AF	South Africa	Limpopo River	Nzhelele River	V	0	trunk stream	<10	852.7	ridge	391.81	627	622.722	563.07	4.278	63.93	151.463	TRUE	605.166	0.971807	622.722	886.271	263.549	263.549	0.971807	605.166	63.93	6180.4	6925	0.010344
AF - 196	AF	South Africa	Limpopo River	Luvuvhu River	V	0	trunk stream	>10	2735.1	plateau	29.975	368.607	365.014	343.865	3.593	24.742	142.263	TRUE	361.891	0.991444	365.014	638.99	273.976	273.976	0.991444	361.891	24.742	6474.1	5766	0.00382169
AF - 197	AF	South Africa	Limpopo River	Luvuvhu River	V	0	trunk stream	>10	2432.4	plateau	34.935	425.581	394.826	374.614	30.755	50.967	150.994	TRUE	389.407	0.986276	394.826	698.029	303.203	303.203	0.986276	389.407	50.967	10526.3	24511	0.00484187
AF - 198	AF	South Africa	Gourits River	Gourits River	S	0	trunk stream	>10	29665.1	ridge	215.53	189.537	165.542	113.031	23.995	76.506	425.248	TRUE	147.697	0.892202	165.542	943.569	778.027	778.027	0.892202	147.697	76.506	15831.8	28406	0.00483243
AF - 199	AF	Namibia	Cunene River	Kunene River	M	0	trunk stream	>10	103411	irregular high ground	260.7	641.547	274.45	244.093	367.097	397.454	605.502	TRUE	298.043	1.08596	274.45	2037.54	1763.09	1763.09	1.08596	298.043	397.454	113940	323076	0.00348827
AF - 2	AF	South Africa	Limpopo River	Hex River	I, S	0	trunk stream	<10	579.1	ridge	63.925	1222.94	1191.96	1143.38	30.989	79.567	230.5	TRUE	1194.43	1.00208	1191.96	1755.87	563.909	563.909	1.00208	1194.43	79.567	12112.7	14240	0.00656889
AF - 20	AF	South Africa	Gourits River	Wilgerbos River	S	0	head stream	<10	45.017	ridge	18.43	706.839	698.925	569.043	7.914	137.796	175.839	TRUE	679.229	0.97182	698.925	969.638	270.713	270.713	0.97182	679.229	137.796	3713.45	2441	0.0371073
AF - 200	AF	Namibia	Cunene River	Marienfluss	M	0	trunk stream	<10	342.7	ridge	286.915	531.379	489.675	398.043	41.704	133.336	272.893	TRUE	491.203	1.00312	489.675	1164.73	675.051	675.051	1.00312	491.203	133.336	6897.4	6819	0.0193313
AF - 202	AF	Dem. Rep. Congo	Congo River	Congo River	S	0	trunk stream	>10	3.68576e+06	irregular high ground	251.745	99.39	64.537	47	34.853	52.39	140.824	TRUE	77.0503	1.19389	64.537	394.508	329.971	329.971	1.19389	77.0503	52.39	10146.3	14195	0.00516346
AF - 21	AF	South Africa	Limpopo River	Murale River tributary	V	0	head stream	<10	33.262	plateau	347.345	516.491	531.301	477.089	-14.81	39.402	165.458	FALSE	502.93		502.93	817.179	314.249	285.878	0.9466		39.402	2620.09	2959
AF - 22	AF	Morocco	Oum Er Rbia	(blank)	S, V	0	head stream	<10	94.428	ridge	351.885	1692.88	1661.84	1467.44	31.038	225.438	310.947	TRUE	1615.7	0.972233	1661.84	2369.18	707.339	707.339	0.972233	1615.7	225.438	5287	5939	0.0426401
AF - 23	AF	Morocco	Oum Er Rbia	(blank)	S, V	0	head stream	<10	61.355	ridge	366	1702.77	1662.52	1596.21	40.247	106.559	343.699	TRUE	1652.5	0.993973	1662.52	2409	746.483	746.483	0.993973	1652.5	106.559	2321.9	3593	0.045893
AF - 24	AF	South Africa	Gourits River	Doring River	S	0	head stream	<10	76.929	irregular high ground	371.23	567.947	535.491	315	32.456	252.947	203.334	TRUE	541.774	1.01173	535.491	1201.29	665.795	665.795	1.01173	541.774	252.947	23871	8104	0.0105964
AF - 25	AF	South Africa	Gourits River	Kammanass River tributary	S	0	head stream	<10	104.34	ridge	359.595	874.4	804.675	718.098	69.725	156.302	111.401	TRUE	778.005	0.966856	804.675	1232.61	427.931	427.931	0.966856	778.005	156.302	8646	17494	0.018078
AF - 26	AF	South Africa	Gourits River	Leeukloof gorge	S	0	head stream	<10	32.632	ridge	189.095	884.158	878.976	836.164	5.182	47.994	157.468	TRUE	861.065	0.979623	878.976	1126.08	247.102	247.102	0.979623	861.065	47.994	2505.2	3955	0.0191578
AF - 27	AF	South Africa	Gamtoos River	Groot River tributary	S	0	head stream	<10	77.744	ridge	198.54	588.266	549.853	495.957	38.413	92.309	142.462	TRUE	553.647	1.0069	549.853	902.733	352.88	352.88	1.0069	553.647	92.309	4382.5	5392	0.0210631
AF - 28	AF	South Africa	Gamtoos River	Haaspoort (pass)	S	0	head stream	<10	154.82	ridge	196.55	522.555	502.867	422.344	19.688	100.211	183.582	TRUE	497.727	0.989778	502.867	925.643	422.776	422.776	0.989778	497.727	100.211	6824.8	5548	0.0146834
AF - 29	AF	Morocco	Endorheic basin	(blank)	S	1	head stream	<10	111.23	ridge	194.01	1565.91	1548.7	1464.71	17.213	101.207	381.456	TRUE	1535.7	0.991608	1548.7	2195.2	646.505	646.505	0.991608	1535.7	101.207	4667.5	4571	0.0216833
AF - 3	AF	South Africa	Stillbay River	Kruis River	S	0	head stream	<10	40.403	ridge	209.255	547.121	349.907	144.222	197.214	402.899	184.362	TRUE	392.74	1.12241	349.907	1235.88	885.973	885.973	1.12241	392.74	402.899	7600.7	9555	0.0530081
AF - 30	AF	Morocco	Moulouya River	(blank)	S	0	head stream	<10	89.002	ridge	148.44	878.025	821.802	649.901	56.223	228.124	121.755	TRUE	776.685	0.9451	821.802	1458.6	636.793	636.793	0.9451	776.685	228.124	5911.1	8615	0.0385925
AF - 31	AF	Morocco	Oum Er Rbia	(blank)	I	0	head stream	<10	36.355	ridge	377.16	2063.32	2064.17	1774.91	-0.848	288.414	476.923	TRUE	1989.32	0.963736	2064.17	2927.98	863.805	863.805	0.963736	1989.32	288.414	5966.9	5023	0.0483357
AF - 32	AF	Morocco	Endorheic basin	(blank)	S	1	head stream	<10	70.895	ridge	87.19	1096	1083.12	1036.43	12.877	59.566	133.964	TRUE	1075.03	0.992527	1083.12	1325.86	242.737	242.737	0.992527	1075.03	59.566	4174.6	4822	0.0142687
AF - 33	AF	Morocco	Moulouya River	Bab el Berd (pass)	S	0	head stream	<10	112.93	ridge	138.065	875.995	944.178	649.954	-68.183	226.041	228.878	FALSE	762.816		762.816	1270.59	507.773	326.411			226.041	5902.5	9696
AF - 34	AF	South Africa	Limpopo River	Sand River tributary	S, I, V	0	head stream	<10	28.889	ridge	212.195	1131.74	1112.13	1049	19.601	82.733	162.83	TRUE	1080.14	0.971231	1112.13	1419.75	307.619		0.971231	1080.14	82.733	3286.3	6724	0.0251751
AF - 35	AF	South Africa	Gourits River	Klip River	S	0	head stream	<10	83.695	ridge	369.64	533.01	516.03	285.048	16.98	247.962	135.398	TRUE	519.788	1.00728	516.03	891.128	375.098	375.098	1.00728	519.788	247.962	25063.4	4384	0.00989339
AF - 36	AF	South Africa	Gourits River, Gourits River, Stillbay River, Gourits River, Gourits River, Gourits River, Stillbay River	Vet River	S	0	head stream	<10	24.432	ridge	192.595	533.474	379.421	174.324	154.053	359.15	355.923	TRUE	400.026	1.05431	379.421	1232.02	852.595	852.595	1.05431	400.026	359.15	8906.6	10858	0.040324
AF - 37	AF	South Africa	Limpopo River	(blank)	S, V	0	head stream	<10	119.58	ridge	162.955	1198.04	1165.95	960.027	32.087	238.008	293.622	TRUE	1153.03	0.988919	1165.95	1768.28	602.333	602.333	0.988919	1153.03	238.008	12825.2	7957	0.0185578
AF - 38	AF	South Africa	Incomati River	Louw's Creek	I	0	head stream	<10	86.037	ridge	214.6	466.15	454.506	433.141	11.644	33.009	126.898	TRUE	449.957	0.989992	454.506	827.122	372.616	372.616	0.989992	449.957	33.009	3236.3	5209	0.0101996
AF - 39	AF	South Africa	Gourits River	Seweweekspoort River	S	0	head stream	<10	30.721	ridge	203.845	1011.02	818.923	590.314	192.096	420.705	453.047	TRUE	854.049	1.04289	818.923	2302.42	1483.49	1483.49	1.04289	854.049	420.705	12233.9	14976	0.0343885
AF - 40	AF	Madagascar	Namela River	Namela River	S	0	head stream	<10	107.8	ridge	232.7	231.318	222.387	176.007	8.931	55.311	112.939	TRUE	209.913	0.943907	222.387	493.018	270.631	270.631	0.943907	209.913	55.311	5111.9	6490	0.01082
AF - 41	AF	Morocco	Endorheic basin	Kheneg el Hallouf	S	1	trunk stream	>10	5809	plateau	195.71	1007.74	977.009	975.02	30.726	32.715	231.299	TRUE	994.473	1.01788	977.009	1443.42	466.414	466.414	1.01788	994.473	32.715	8147.2	10835	0.00401549
AF - 42	AF	South Africa	Gourits River	Groot River	S	0	trunk stream	<10	738.4	ridge	184.92	679.271	641.969	467.017	37.302	212.254	481.952	TRUE	573.263	0.892975	641.969	1960.38	1318.42	1318.42	0.892975	573.263	212.254	10828.5	17743	0.0196014
AF - 43	AF	South Africa	Gourits River	Soetendalspoort (pass)	S	0	trunk stream	>10	2177.6	ridge	187.055	687.809	678.942	666.018	8.867	21.791	198.734	TRUE	680.869	1.00284	678.942	1031.05	352.111	352.111	1.00284	680.869	21.791	6111.2	6386	0.00356575
AF - 44	AF	South Africa	Gamtoos River	Vlermuispoort (pass)	S	0	trunk stream	<10	195.8	ridge	42.47	658.232	648.239	630.635	9.993	27.597	145.365	TRUE	644.562	0.994327	648.239	1045.87	397.633	397.633	0.994327	644.562	27.597	2743.7	4459	0.0100583
AF - 45	AF	Congo, Dem. Rep. Congo	Congo River	Congo River	S	0	trunk stream	>10	3661908	plateau	267.525	244	205	173	39	71	155.355	TRUE	209.294	1.02095	205	651.168	446.168	446.168	1.02095	209.294	71	161304	258683	0.000440163
AF - 46	AF	South Africa	Gamtoos River	Groot River (tributary)	S	0	trunk stream	<10	143.8	ridge	17.95	639.168	619.414	605.002	19.754	34.166	164.885	TRUE	614.7	0.992389	619.414	952.405	332.991	332.991	0.992389	614.7	34.166	4613.1	10839	0.0074063
AF - 47	AF	South Africa	Gamtoos River	Swanepoelspoort (pass)	S	0	trunk stream	>10	1192	ridge	200.01	676.861	656.474	592.006	20.387	84.855	318.052	TRUE	650.608	0.991064	656.474	1388.9	732.427	732.427	0.991064	650.608	84.855	13944.8	14155	0.00608506
AF - 48	AF	South Africa	Gourits River	Prins River	S	0	trunk stream	<10	951.5	ridge	189.315	622.979	579.098	562.918	43.881	60.061	319.073	TRUE	595.596	1.02849	579.098	1334.36	755.264	755.264	1.02849	595.596	60.061	6375.4	9536	0.00942074
AF - 49	AF	South Africa	Gamtoos River	Sandkraalspoort (pass)	S	0	trunk stream	<10	592.4	ridge	36.935	583.625	563.662	539.998	19.963	43.627	179.811	TRUE	565.257	1.00283	563.662	975.723	412.061	412.061	1.00283	565.257	43.627	6543.9	9040	0.00666682
AF - 5	AF	South Africa	Stillbay River	Kruis River tributary	S	0	head stream	<10	247.1	ridge	186.445	437.725	393.35	210.759	44.375	226.966	223.27	TRUE	387.789	0.985861	393.35	1064.24	670.895	670.895	0.985861	387.789	226.966	4156.63	3000	0.0546034
AF - 50	AF	South Africa	Gamtoos River	Groot River tributary	S	0	trunk stream	>10	1332.7	ridge	191.985	531.302	525.052	477.59	6.25	53.712	295.8	TRUE	519.899	0.990185	525.052	1018.88	493.83	493.83	0.990185	519.899	53.712	7858.4	5474	0.00683498
AF - 51	AF	South Africa	Gamtoos River	Groot River	S	0	trunk stream	>10	26078.4	ridge	193.725	429.107	425.004	413.66	4.103	15.447	179.369	TRUE	424.594	0.999036	425.004	772.594	347.59	347.59	0.999036	424.594	15.447	5975.1	5727	0.00258523
AF - 52	AF	Congo, Dem. Rep. Congo	Congo River	Congo River	S	0	trunk stream	>10	3.62529e+06	plateau	235.125	276.873	269	233.146	7.873	43.727	310.591	TRUE	244.784	0.909976	269	727.01	458.01	458.01	0.909976	244.784	43.727	268289	645952	0.000162985
AF - 53	AF	South Africa	Gamtoos River	Groot River tributary	S	0	trunk stream	<10	235.6	ridge	185.96	503.041	461.428	401.183	41.613	101.858	167.71	TRUE	466.313	1.01059	461.428	869.922	408.494	408.494	1.01059	466.313	101.858	8122.1	9609	0.0125408
AF - 54	AF	South Africa	Gamtoos River	Groot River tributary	S	0	trunk stream	<10	235.6	ridge	230.475	617.289	589.696	529.886	27.593	87.403	240.394	TRUE	570.574	0.967572	589.696	1024.17	434.477	434.477	0.967572	570.574	87.403	5225.8	9164	0.0167253
AF - 55	AF	Kenya	Endorheic basin	Turkwel River	M	1	trunk stream	>10	5834.3	irregular high ground	85.555	1167.73	1102.21	757.487	65.516	410.242	413.389	TRUE	892.816	0.810021	1102.21	2541.58	1439.36	1439.36	0.810021	892.816	410.242	38278	84158	0.0107174
AF - 56	AF	South Africa	Gamtoos River	Groot River	S	0	trunk stream	>10	29132.6	ridge	204.92	321.699	273.384	79.365	48.315	242.334	577.974	TRUE	232.39	0.850051	273.384	1437.43	1164.04	1164.04	0.850051	232.39	242.334	37839	45753	0.00640434
AF - 57	AF	Dem. Rep. Congo	Congo River	Lufira River	I	0	trunk stream	>10	48329.6	irregular high ground	373.35	834.018	684.209	564.401	149.809	269.617	420.993	TRUE	717.295	1.04836	684.209	1838.96	1154.75	1154.75	1.04836	717.295	269.617	111884	158914	0.00240979
AF - 58	AF	Dem. Rep. Congo	Congo River	Luvua River	I	0	trunk stream	>10	236123	irregular high ground	338.35	710	707	647.039	3	62.961	366.61	TRUE	699.528	0.989431	707	1212.66	505.66	505.66	0.989431	699.528	62.961	50253.5	27423	0.00125287
AF - 59	AF	Dem. Rep. Congo	Congo River	Lukuga River	S	0	trunk stream	>10	239950	plateau	300.76	767	765.21	634.42	1.79	132.58	406.386	TRUE	720.149	0.941113	765.21	1555.98	790.768	790.768	0.941113	720.149	132.58	128697	149209	0.00103017
AF - 6	AF	Morocco	Endorheic basin	(blank)	S	1	trunk stream	>10	1337.9	ridge	114.465	1492.02	1353.52	1318	138.503	174.022	277.181	TRUE	1367.65	1.01044	1353.52	2121.99	768.472	768.472	1.01044	1367.65	174.022	15264.5	35791	0.0114004
AF - 60	AF	Dem. Rep. Congo	Congo River	Luvua River	S	0	trunk stream	>10	216652	ridge	352.75	921	902	859.794	19	61.206	279.425	TRUE	901.605	0.999562	902	1457.07	555.072	555.072	0.999562	901.605	61.206	29972.9	31161	0.00204204
AF - 61	AF	South Africa	Sonderend River	Hex River	S	0	trunk stream	<10	830.4	irregular high ground	205.595	359.975	315.185	248.306	44.79	111.669	444.769	TRUE	303.36	0.962481	315.185	1477.15	1161.97	1161.97	0.962481	303.36	111.669	13333.5	22179	0.00837507
AF - 62	AF	South Africa	Incomati River	Crocodile River	S, V	0	trunk stream	>10	1032.7	irregular high ground	140.68	1192.31	1102.14	764.918	90.173	427.392	284.8	TRUE	1092.68	0.991422	1102.14	1723.89	621.749	621.749	0.991422	1092.68	427.392	40710.9	31135	0.0104982
AF - 63	AF	Tanzania	Congo River	(blank)	S	0	trunk stream	>10	2722	ridge	158.595	1212.15	1195.36	1150.53	16.785	61.619	140.429	TRUE	1185.02	0.991344	1195.36	1466.45	271.089	271.089	0.991344	1185.02	61.619	7172.6	10362	0.00859089
AF - 64	AF	Ethiopia	Endorheic basin	(blank)	M	1	trunk stream	>10	1440.5	ridge	167.72	1001.38	973.858	859.472	27.518	141.904	384.188	TRUE	944.408	0.969759	973.858	1973.22	999.358	999.358	0.969759	944.408	141.904	18563.4	24450	0.00764429
AF - 65	AF	South Africa	Maputo River	Ngwavuma River	V	0	trunk stream	>10	1631.5	plateau - downdip	114.2	166.047	146.184	87.621	19.863	78.426	239.893	TRUE	139.166	0.951992	146.184	646.689	500.505	500.505	0.951992	139.166	78.426	17424.3	19594	0.00450096
AF - 66	AF	Morocco	Oued Sebou	Sebou River	S	0	trunk stream	>10	4539	plateau	339.7	666.665	623.393	475.09	43.272	191.575	179.175	TRUE	590.061	0.946532	623.393	1132.54	509.151	509.151	0.946532	590.061	191.575	16941.1	22225	0.0113083
AF - 67	AF	South Africa	Groot-visrivier	Groot River	S	0	trunk stream	>10	29862.8	plateau	173.015	38.88	15.531	6.311	23.349	32.569	167.182	TRUE	32.2732	2.07799	15.531	383.912	368.381	368.381	2.07799	32.2732	32.569	30734.7	20455	0.00105968
AF - 68	AF	Morocco	Oued Draa	Oued Draa	S	0	trunk stream	>10	23128.9	plateau - downdip	160.11	653.036	643.14	625.882	9.896	27.154	200.887	TRUE	644.694	1.00242	643.14	1055.29	412.147	412.147	1.00242	644.694	27.154	16241.5	16370	0.00167189
AF - 69	AF	Morocco	Oued Draa	(blank)	S	0	trunk stream	<10	406	ridge	188.925	1751.66	1726.09	1678.94	25.571	72.711	189.774	TRUE	1710.28	0.990841	1726.09	2082.03	355.949	355.949	0.990841	1710.28	72.711	4783.8	8932	0.0151994
AF - 7	AF	Madagascar	Onive River	(blank)	V	0	trunk stream	<10	452.4	ridge	87.365	1648	1650.08	1556.03	-2.076	91.97	197.724	FALSE	1619.5		1619.5	1994.35	374.848	344.271	0.981469		91.97	16817.8	17099
AF - 70	AF	Morocco	Oued Draa	Oued Draa	I	0	trunk stream	>10	15700.8	irregular high ground	168.13	1100.69	979.257	923.504	121.431	177.184	335.824	TRUE	997.99	1.01913	979.257	1679.04	699.785	699.785	1.01913	997.99	177.184	45991	87457	0.00385258
AF - 71	AF	Morocco	Oued Draa	(blank)	S	0	trunk stream	>10	3481	ridge	217.315	710.775	655.614	625	55.161	85.775	402.439	TRUE	654.861	0.998852	655.614	1448.35	792.731	792.731	0.998852	654.861	85.775	13503.3	28879	0.00635215
AF - 72	AF	Morocco	Oued Draa	(blank)	S	0	trunk stream	>10	1792.1	ridge	137.45	636.493	584.587	525.703	51.906	110.79	262.419	TRUE	587.666	1.00527	584.587	1264.2	679.618	679.618	1.00527	587.666	110.79	14337.8	20731	0.00772713
AF - 74	AF	South Africa	Orange River	Orange River	S, V	0	trunk stream	>10	321044	ridge	344.905	911	911.129	909.019	-0.129	1.981	196.477	TRUE	909.693	0.998424	911.129	1304.6	393.472	393.472	0.998424	909.693	1.981	16390.3	35490	0.000120864
AF - 75	AF	Madagascar	Mangoky River	Sikily River	S	0	trunk stream	<10	380.8	plateau - downdip	332.225	411.841	393.592	335.008	18.249	76.833	165.87	TRUE	396.682	1.00785	393.592	756.076	362.484	362.484	1.00785	396.682	76.833	7098.9	4595	0.0108232
AF - 76	AF	South Africa	Sonderend River	Kogmanskloof River	S	0	trunk stream	>10	1214.9	ridge	238.555	228.397	206.574	143.107	21.823	85.29	506.964	TRUE	195.299	0.94542	206.574	1290.98	1084.4	1084.4	0.94542	195.299	85.29	14574.2	18555	0.00585212
AF - 77	AF	South Africa	Limpopo River	Krokodil River	S	0	trunk stream	>10	26984.6	ridge	368.865	906.724	904.486	891.271	2.238	15.453	193.083	TRUE	898.524	0.993408	904.486	1385.97	481.483	481.483	0.993408	898.524	15.453	22239	38719	0.00069486
AF - 78	AF	South Africa	Limpopo River	Sondags River	S	0	trunk stream	<10	264.4	ridge	210.17	972.111	968.327	951.787	3.784	20.324	122.867	TRUE	965.517	0.997098	968.327	1250.94	282.612	282.612	0.997098	965.517	20.324	4456	4743	0.00456104
AF - 79	AF	South Africa	Limpopo River	Krokodil	I	0	trunk stream	>10	4131.1	ridge	383.425	1164	1125.92	1094.48	38.082	69.516	215.185	TRUE	1142.94	1.01512	1125.92	1660.26	534.339	534.339	1.01512	1142.94	69.516	12872	12794	0.00540056
AF - 8	AF	Angola	Tapado River	(blank)	S	0	trunk stream	>10	1694.1	plateau	298.3	45.804	210.422	10.034	-164.618	35.77	175.683	FALSE	25.039		25.039	266.355	241.316	55.933	0.118994		35.77	8121.6	15468
AF - 80	AF	South Africa	Limpopo River	Mokolo River	S	0	trunk stream	>10	1755.7	plateau - downdip	377.065	1190.61	1189.38	1118.15	1.238	72.467	177.618	TRUE	1177.72	0.990199	1189.38	1594.64	405.266	405.266	0.990199	1177.72	72.467	19513.3	11392	0.00371372
AF - 81	AF	South Africa	Limpopo River	Apies River	I	0	trunk stream	<10	342.1	ridge	194.065	1258.59	1241.89	1224.05	16.697	34.535	131.667	TRUE	1239.97	0.998455	1241.89	1469.36	227.471	227.471	0.998455	1239.97	34.535	5147.7	9104	0.00670882
AF - 82	AF	Ethiopia	Endorheic basin	(blank)	M	1	trunk stream	>10	6664.4	irregular high ground	306.395	852.631	719.966	601.867	132.665	250.764	355.415	TRUE	674.014	0.936175	719.966	1501.37	781.401	781.401	0.936175	674.014	250.764	55980	130820	0.00447953
AF - 83	AF	South Africa	Limpopo River	Mphogodima River	S, V	0	trunk stream	<10	819.3	ridge	178.49	1101.63	883.507	758.027	218.119	343.599	159.186	TRUE	888.523	1.00568	883.507	1800.81	917.301	917.301	1.00568	888.523	343.599	23371.2	47556	0.0147018
AF - 84	AF	South Africa	Maputo River	Phongolo River	S	0	trunk stream	>10	6999.8	ridge	127.035	181.11	172.039	140	9.071	41.11	219.961	TRUE	166.484	0.967714	172.039	624.247	452.208	452.208	0.967714	166.484	41.11	15837.4	18486	0.00259575
AF - 85	AF	Swaziland	Incomati River	Mbuluzi River	V	0	trunk stream	>10	3089.1	ridge	118.55	228.567	110.276	46.97	118.291	181.597	157.015	TRUE	112.546	1.02058	110.276	549.922	439.646	439.646	1.02058	112.546	181.597	42885	89890	0.00423451
AF - 86	AF	South Africa, Swaziland	Maputo River	Maputo River	V	0	trunk stream	>10	16471.1	ridge	110.595	78.778	71.131	42.378	7.647	36.4	399.122	TRUE	65.2709	0.917616	71.131	669.064	597.933	597.933	0.917616	65.2709	36.4	19464.9	23697	0.00187003
AF - 87	AF	Tanzania	Rufiji River	Great Ruaha River	M	0	trunk stream	>10	70298.4	ridge	131.77	698	615.48	558.126	82.52	139.874	306.837	TRUE	602.672	0.97919	615.48	1342.84	727.355	727.355	0.97919	602.672	139.874	33937	75882	0.00412158
AF - 88	AF	Tanzania	Rufiji River	Great Ruaha River	M	0	trunk stream	>10	81699	plateau	127.47	529.032	458	282.379	71.032	246.653	691.018	TRUE	329.627	0.71971	458	1794.61	1336.61	1336.61	0.71971	329.627	246.653	63553	168565	0.00388106
AF - 89	AF	Mozambique	Licungo River	Luo River	I	0	trunk stream	>10	1618.9	ridge	174.14	611.086	558.259	539.342	52.827	71.744	242.985	TRUE	574.085	1.02835	558.259	1264.2	705.943	705.943	1.02835	574.085	71.744	15010.7	25399	0.00477952
AF - 9	AF	Angola	Balombo River	(blank)	S	0	trunk stream	>10	4582.9	plateau	307.99	16.091	97.775	4.133	-81.684	11.958	131.019	FALSE	9.852		9.852	217.004	207.152	119.229	0.100762		11.958	8641.8	14793
AF - 90	AF	Ethiopia	Endorheic basin	(blank)	M	1	trunk stream	>10	1717.2	ridge	360.805	922.431	879.837	760.22	42.594	162.211	366.253	TRUE	847.097	0.962789	879.837	1757.2	877.362	877.362	0.962789	847.097	162.211	10264.2	15639	0.0158036
AF - 91	AF	Ethiopia	Nile River	Blue Nile River	V	0	trunk stream	>10	20501.3	irregular high ground	139.125	1786	1320.96	1192.4	465.044	593.603	351.31	TRUE	1384.83	1.04835	1320.96	2830.89	1509.93	1509.93	1.04835	1384.83	593.603	174654	387252	0.00339874
AF - 92	AF	Ethiopia	Jubba River	Dawa River	S	0	trunk stream	>10	10113.2	irregular high ground	129.555	1115.38	895.821	811.112	219.56	304.269	177.855	TRUE	935.752	1.04457	895.821	1828.99	933.171	933.171	1.04457	935.752	304.269	56948	110301	0.00534293
AF - 93	AF	Madagascar	Onilahy River	Onilahy River	S	0	trunk stream	>10	30343.9	plateau	305.59	69.207	52.637	20.169	16.57	49.038	117.186	TRUE	52.198	0.99166	52.637	331.86	279.223	279.223	0.99166	52.198	49.038	40755	46377	0.00120324
AF - 94	AF	Algeria	Oued El Kebir	Oued El Kebir	I	0	trunk stream	>10	7572.3	ridge	201.615	155.091	108.577	27.078	46.514	128.013	482.649	TRUE	107.699	0.991911	108.577	1202.91	1094.33	1094.33	0.991911	107.699	128.013	24567.1	29839	0.00521075
AF - 95	AF	Morocco	Endorheic basin	Ziz River	S	1	trunk stream	>10	4158.1	ridge	193.18	1218.09	1189.02	1035.31	29.07	182.782	376.834	TRUE	1186.23	0.997657	1189.02	1948.27	759.251	759.251	0.997657	1186.23	182.782	27896.9	15951	0.00655205
AF - 96	AF	Morocco	Endorheic basin	(blank)	S	1	trunk stream	<10	390	ridge	183.77	1582.37	1562.11	1505.1	20.264	77.274	171.93	TRUE	1563.41	1.00083	1562.11	1995.39	433.282	433.282	1.00083	1563.41	77.274	6512	5242	0.0118664
AF - 97	AF	Morocco	Endorheic basin	Ziz River	S	1	trunk stream	>10	1299.6	ridge	189.755	1384.7	1376.98	1355.88	7.718	28.827	274.34	TRUE	1371.02	0.995665	1376.98	1797.38	420.391	420.391	0.995665	1371.02	28.827	2755.5	4292	0.0104616
AF - 98	AF	Morocco	Endorheic basin	(blank)	S	1	trunk stream	>10	1974.6	ridge	183.25	1270.05	1224.97	1149.81	45.078	120.245	603.208	TRUE	1224.69	0.999773	1224.97	2353.93	1128.96	1128.96	0.999773	1224.69	120.245	10967.9	13573	0.0109634
AF - 99	AF	Algeria	Endorheic basin	(blank)	S	1	trunk stream	<10	770.6	ridge	140.385	342.095	324.031	233.108	18.064	108.987	106.55	TRUE	306.427	0.945673	324.031	549.739	225.708	225.708	0.945673	306.427	108.987	13668.4	14676	0.00797365
AS - 0	AS	China	Yangtze River	Fushui River tributary	S	0	trunk stream	<10	583.2	ridge	188.015	53	53	53	0	0	137.713	TRUE	53	1	53	394.047	341.047	341.047	1	53	0	5537.3	6853	0
AS - 1	AS	China	Yangtze River	(blank)	S	0	head stream	<10	95.056	ridge	330.7	668.95	572.354	430.992	96.596	237.958	350.739	TRUE	566.679	0.990085	572.354	1570.33	997.98		0.990085	566.679	237.958	6666.6	9400	0.0356941
AS - 10	AS	Thailand, Lao PDR	Mekong River	Mekong River	S	0	trunk stream	>10	301998	plateau - downdip	119.885	169	168	164	1	5	126.06	TRUE	168.084	1.0005	168	522.464	354.464	354.464	1.0005	168.084	5	27438	16490	0.000182229
AS - 100	AS	China	Yangtze River	Mingyuejiang River	S	0	trunk stream	<10	463.4	ridge	350.86	438.77	434.923	359.325	3.847	79.445	333.264	TRUE	399.555	0.91868	434.923	1013.95	579.03	579.03	0.91868	399.555	79.445	5641.1	9135	0.0140832
AS - 101	AS	China	Yangtze River	Kuzhu River	S	0	head stream	<10	204.11	ridge	178.265	468.866	433.427	379.067	35.439	89.799	203.37	TRUE	440.879	1.01719	433.427	1051.83	618.402	618.402	1.01719	440.879	89.799	12470.4	12751	0.00720097
AS - 102	AS	Pakistan	Indus River	Mula River	S	0	trunk stream	>10	7461.4	ridge	63.56	265.066	257.404	202.009	7.662	63.057	252.318	TRUE	250.259	0.97224	257.404	769.603	512.199	512.199	0.97224	250.259	63.057	9780.4	7535	0.00644728
AS - 103	AS	Pakistan	Indus River	(blank)	S	0	trunk stream	<10	260.2	ridge	97.085	322.866	307.396	157.258	15.47	165.608	271.586	TRUE	287.086	0.933929	307.396	752.26	444.864	444.864	0.933929	287.086	165.608	7238.5	5131	0.0228788
AS - 104	AS	China	Yangtze River	Jialing River	S	0	trunk stream	>10	157401	ridge	162.025	178	173.535	170	4.465	8	199.014	TRUE	173.939	1.00233	173.535	788.507	614.972	614.972	1.00233	173.939	8	33026	55002	0.000242233
AS - 105	AS	China	Yangtze River	Yangtze River	S	0	trunk stream	>10	843730	ridge	112.55	150	148	148	2	2	264.687	TRUE	148.979	1.00661	148	619.315	471.315	471.315	1.00661	148.979	2	12218.2	20464	0.00016369
AS - 106	AS	China	Yangtze River	Yangtze River	S	0	trunk stream	>10	839602	ridge	136.615	155	153	150.396	2	4.604	189.542	TRUE	152.315	0.995522	153	620.711	467.711	467.711	0.995522	152.315	4.604	12531.5	23978	0.000367394
AS - 107	AS	China	Yangtze River	Yangtze River	S	0	trunk stream	>10	679113	ridge	51.265	168	166.038	164	1.962	4	110.381	TRUE	165.257	0.995297	166.038	494.456	328.418	328.418	0.995297	165.257	4	14144.3	31821	0.000282799
AS - 108	AS	China	Yangtze River	Yangtze River tributary	S	0	trunk stream	<10	357	plateau	367.23	305.515	305.125	255.018	0.39	50.497	151.127	TRUE	287.25	0.941419	305.125	550.007	244.882	244.882	0.941419	287.25	50.497	10431.1	12378	0.004841
AS - 109	AS	China	Yangtze River	Shilong Gorge	S	0	trunk stream	<10	161	ridge	65.55	256.006	249.594	211.389	6.412	44.617	171.685	TRUE	234.33	0.938843	249.594	555.916	306.322	306.322	0.938843	234.33	44.617	3360	5356	0.0132789
AS - 11	AS	Russia	Amur River	Reka Tyrma	S, I	0	trunk stream	>10	12330.6	irregular high ground	357.54	286.777	259.109	251.215	27.668	35.562	289.558	TRUE	264.464	1.02067	259.109	844.33	585.221	585.221	1.02067	264.464	35.562	36637	75416	0.000970658
AS - 110	AS	China	Yangtze River	Subao River	S	0	trunk stream	<10	234.8	ridge	195.07	606.297	592.014	563.038	14.283	43.259	237.485	TRUE	593.73	1.0029	592.014	1069.46	477.444	477.444	1.0029	593.73	43.259	5220.5	4976	0.00828637
AS - 111	AS	China	Yangtze River	(blank)	S	0	trunk stream	>10	16401.9	ridge	145.59	200	200	197.826	0	2.174	385.754	TRUE	198.76	0.993801	200	814.127	614.127	614.127	0.993801	198.76	2.174	6916.8	12942	0.000314307
AS - 112	AS	Afghanistan	Indus River	Kabul River	M	0	trunk stream	>10	27072.1	irregular high ground	139.185	959	935.011	723.906	23.989	235.094	440.318	TRUE	898.276	0.960712	935.011	1938.6	1003.59		0.960712	898.276	235.094	18236.4	15454	0.0128915
AS - 113	AS	Pakistan	Indus River	Indus River tributary	S	0	trunk stream	<10	663.9	ridge	88.61	1276.36	1166.08	274.054	110.282	1002.31	895.511	TRUE	1020.75	0.875371	1166.08	2864.82	1698.74	1698.74	0.875371	1020.75	1002.31	34082.8	28517	0.0294081
AS - 114	AS	Pakistan	Indus River	Luni River	S	0	trunk stream	>10	2866.4	ridge	104.275	1027.01	850.919	538.254	176.09	488.755	255.882	TRUE	789.091	0.92734	850.919	1808.06	957.138	957.138	0.92734	789.091	488.755	23456	37460	0.0208371
AS - 115	AS	Pakistan	Indus River	Indus River tributary	S	0	head stream	<10	54.677	ridge	112.98	1007.57	936.908	809.552	70.665	198.021	190.439	TRUE	932.361	0.995147	936.908	1578.63	641.719	641.719	0.995147	932.361	198.021	3411.1	4251	0.0580519
AS - 116	AS	Pakistan	Indus River	Tarkhobai Algad	S	0	trunk stream	<10	383.5	ridge	152.5	562.028	543.251	518.348	18.777	43.68	100.933	TRUE	536.854	0.988225	543.251	873.497	330.246	330.246	0.988225	536.854	43.68	3205.5	6061	0.0136266
AS - 117	AS	Pakistan	Indus River	Walwast Nala	S	0	trunk stream	<10	592.3	ridge	88.07	1214.17	1148.99	1010.4	65.176	203.763	545.666	TRUE	1105.87	0.962469	1148.99	2385.34	1236.35	1236.35	0.962469	1105.87	203.763	5583.3	9736	0.0364951
AS - 118	AS	Pakistan	Indus River	Walwast Nala	S	0	trunk stream	<10	592.3	ridge	95.965	989.21	932.701	873.899	56.509	115.311	126.977	TRUE	935.449	1.00295	932.701	1780.47	847.766	847.766	1.00295	935.449	115.311	3523.4	5389	0.0327272
AS - 119	AS	Afghanistan	4040050220	(blank)	S	1	trunk stream	>10	1953.7	ridge	202.05	1322	1215.1	1154.09	106.901	167.914	538.267	TRUE	1233.81	1.0154	1215.1	2184.15	969.055	969.055	1.0154	1233.81	167.914	15637.9	26946	0.0107376
AS - 12	AS	Russia	Yenisey River	Selenge River	I	0	trunk stream	>10	437758	irregular high ground	391.575	492	486	475.322	6	16.678	360.034	TRUE	484.246	0.996391	486	1253.3	767.297	767.297	0.996391	484.246	16.678	41571	63409	0.000401193
AS - 120	AS	Afghanistan	4040050220	(blank)	S	1	trunk stream	>10	8426	ridge	185.85	713.069	568.232	389.625	144.837	323.444	420.184	TRUE	491.088	0.864239	568.232	1989.56	1421.33	1421.33	0.864239	491.088	323.444	29811.9	67125	0.0108495
AS - 121	AS	Afghanistan	4040050220	(blank)	S	1	trunk stream	>10	1313.3	ridge	86.65	768.338	748.661	717.302	19.677	51.036	207.927	TRUE	738.362	0.986243	748.661	1162.52	413.863	413.863	0.986243	738.362	51.036	4984.4	9605	0.0102391
AS - 122	AS	China	Yangtze River	Longtan River	S	0	trunk stream	>10	1282.3	ridge	135.955	309.65	296.347	292.708	13.303	16.942	377.411	TRUE	302.348	1.02025	296.347	1074.99	778.641	778.641	1.02025	302.348	16.942	10055.4	14219	0.00168487
AS - 123	AS	Pakistan	Indus River	Zhob River	S	0	trunk stream	>10	1804.1	irregular high ground	173.125	1804.2	1708.05	1586.17	96.154	218.028	133.273	TRUE	1701.62	0.996239	1708.05	2434.13	726.087	726.087	0.996239	1701.62	218.028	18495	28548	0.0117885
AS - 124	AS	Pakistan	Indus River	Gazai River	S	0	head stream	<10	48.188	ridge	91.9	1584.52	1431.25	747.865	153.267	836.652	427.06	TRUE	1415.91	0.98928	1431.25	2412.31	981.056	981.056	0.98928	1415.91	836.652	12532.7	8286	0.0667575
AS - 125	AS	Pakistan	Indus River	Gang River	S	0	trunk stream	>10	1792.6	irregular high ground	80.425	1194.81	1001.58	200.795	193.235	994.015	381.691	TRUE	921.662	0.920213	1001.58	2229.09	1227.52	1227.52	0.920213	921.662	994.015	61137	55119	0.0162588
AS - 126	AS	Pakistan	Indus River	Ramak Nadi	S	0	head stream	<10	41.653	ridge	109.175	1234.26	1169.57	671.514	64.688	562.745	159.693	TRUE	1151.38	0.984446	1169.57	1839.07	669.497	669.497	0.984446	1151.38	562.745	9016.3	4357	0.0624142
AS - 127	AS	Pakistan	Indus River	(blank)	S	0	trunk stream	<10	318.1	ridge	196.605	1507.28	1351.21	1144.16	156.062	363.113	193.665	TRUE	1381.28	1.02225	1351.21	2322.45	971.235	971.235	1.02225	1381.28	363.113	9773.5	11126	0.0371528
AS - 128	AS	Pakistan	Indus River	Tangi Sar	S	0	trunk stream	<10	264.6	ridge	237.54	1506.16	1481.72	1301.05	24.44	205.103	144.159	TRUE	1434.41	0.968076	1481.72	1810.42	328.7	328.7	0.968076	1434.41	205.103	4385.5	5033	0.0467684
AS - 129	AS	China	Yangtze River	Youshui River tributary	S	0	trunk stream	<10	250.9	ridge	165.685	407.121	399.392	358.425	7.729	48.696	409.204	TRUE	387.109	0.969245	399.392	1039.13	639.738	639.738	0.969245	387.109	48.696	9130	12310	0.00533363
AS - 13	AS	Thailand	Chao Phraya	Sum River	S	0	trunk stream	<10	446	ridge	298.225	330.858	276.563	157.204	54.295	173.654	119.989	TRUE	256.491	0.927424	276.563	864.87	588.307	588.307	0.927424	256.491	173.654	17073.1	23988	0.0101712
AS - 130	AS	Thailand, Lao PDR	Mekong River	Hueang River	V	0	trunk stream	>10	1663.8	ridge	112.71	331.305	327.577	326.006	3.728	5.299	189.092	TRUE	327.817	1.00073	327.577	751.309	423.732	423.732	1.00073	327.817	5.299	6501.5	14042	0.000815043
AS - 131	AS	China	Yangtze River	Lishui River tributary	S	0	head stream	<10	34.628	ridge	382.11	440.806	384.291	294.033	56.515	146.773	275.133	TRUE	381.455	0.992619	384.291	1037.23	652.935	652.935	0.992619	381.455	146.773	5212	6915	0.0281606
AS - 132	AS	China	Yangtze River	Qingjiang River	S	0	trunk stream	>10	3936.2	ridge	133.295	417.172	377.534	364.303	39.638	52.869	410.332	TRUE	379.682	1.00569	377.534	1192.62	815.09	815.09	1.00569	379.682	52.869	9633	22411	0.00548832
AS - 133	AS	China	Huang (Yellow) River	Qinggen River	I	0	trunk stream	>10	2419.7	ridge	110.725	3841.96	3638.22	3480.38	203.743	361.582	234.749	TRUE	3663.08	1.00683	3638.22	4577.84	939.623	939.623	1.00683	3663.08	361.582	12114.2	19663	0.0298478
AS - 134	AS	China	Yangtze River	Xieshui River tributary	S	0	head stream	<10	31.395	ridge	376.82	197.216	172.927	130.795	24.289	66.421	247.053	TRUE	166.452	0.962559	172.927	726.905	553.978	553.978	0.962559	166.452	66.421	4079.8	6199	0.0162805
AS - 135	AS	China	Yangtze River	Youshui River	S, V	0	trunk stream	>10	17181.3	irregular high ground	132.28	199.046	198.599	104.092	0.447	94.954	498.084	TRUE	184.89	0.930969	198.599	1202.06	1003.46	1003.46	0.930969	184.89	94.954	32756.6	16022	0.00289877
AS - 136	AS	Lao PDR	Mekong River	Nam Mang River	S	0	trunk stream	<10	764.2	ridge	194.37	303.046	419.584	172.775	-116.538	130.271	542.54	FALSE	256.582		256.582	1282.11	1025.53	862.53			130.271	11771.5	13775
AS - 137	AS	Kyrgyzstan	4040050240	(blank)	S	1	trunk stream	>10	1609.9	ridge	11.885	1191.91	1296.04	900.116	-104.129	291.791	388.258	FALSE	1116.08		1116.08	2014.92	898.845	718.884	0.861145		291.791	13947.8	11892
AS - 138	AS	Kyrgyzstan	4040050240	(blank)	S	1	trunk stream	>10	2574.8	ridge	371.705	1274.15	1375.94	1090.01	-101.793	184.139	250.216	FALSE	1215.33		1215.33	1679.46	464.133	303.516	0.883267		184.139	10528.5	11035
AS - 139	AS	Lao PDR	Mekong River	Namkading River	S	0	trunk stream	>10	13946.3	plateau - updip	216.73	167.175	168.442	146	-1.267	21.175	237.192	FALSE	154.63		154.63	852.582	697.952	684.14	0.918		21.175	12189.4	23693
AS - 14	AS	Thailand, Lao PDR	Mekong River	Mekong River	S, V	0	trunk stream	>10	297170	irregular high ground	116.575	196	189.685	187	6.315	9	256.766	TRUE	190.977	1.00681	189.685	642.62	452.935	452.935	1.00681	190.977	9	27397	50164	0.000328503
AS - 140	AS	Lao PDR	Mekong River	Namkading River tributary	S	0	trunk stream	<10	296.4	plateau - downdip	228.525	303.695	315.136	239.521	-11.441	64.174	337.113	FALSE	284.13		284.13	875.978	591.848	560.842	0.901612		64.174	6268.6	6270
AS - 141	AS	China	Yangtze River	Wujiang River	S	0	trunk stream	>10	73359.5	ridge	349.395	211.352	217.296	204.774	-5.944	6.578	518.916	FALSE	208.005		208.005	1225.53	1017.52	1008.23	0.95724		6.578	5054.9	8440
AS - 142	AS	Lao PDR	Mekong River	(blank)	M	0	trunk stream	<10	302.6	ridge	247.755	225.36	256.416	215	-31.056	10.36	226.216	FALSE	219.784		219.784	699.791	480.007	443.375	0.857139		10.36	6931.3	12239
AS - 143	AS	India	Indus River	Sutlej River	S	0	trunk stream	>10	52808.6	ridge	274.61	481	481	350.035	0	130.965	328.791	TRUE	417.744	0.86849	481	990.781	509.781	509.781	0.86849	417.744	130.965	7974.1	12636	0.0164238
AS - 144	AS	India	Ganges River	Tipong River	S	0	head stream	<10	120.97	ridge	364.85	187.357	199.114	163.067	-11.757	24.29	142.483	FALSE	180.095		180.095	524.874	344.779	325.76	0.904482		24.29	3617.8	3549
AS - 145	AS	China	Yangtze River	Loushui River	S	0	trunk stream	>10	3670	ridge	167.275	149.451	219.306	122.243	-69.855	27.208	572.878	FALSE	133.517		133.517	1181.1	1047.58	961.795	0.608817		27.208	8802.9	16913
AS - 146	AS	China	Yangtze River	Wujiang River	S	0	trunk stream	>10	84200.9	ridge	344.265	174.918	357.178	149.33	-182.26	25.588	611.239	FALSE	154.109		154.109	1720.67	1566.56	1363.49	0.431463		25.588	37291.8	99498
AS - 147	AS	China	Yangtze River	Yangze River Qutang Gorge	S	0	trunk stream	>10	961665	ridge	167.84	72.003	144.852	69	-72.849	3.003	792.377	FALSE	70.5931		70.5931	1394.13	1323.53	1249.27	0.487347		3.003	6535.8	10067
AS - 148	AS	China	Yangtze River	Lishui River tributary	S	0	trunk stream	<10	688.2	ridge	148.815	302.488	312.358	297.133	-9.87	5.355	309.47	FALSE	299.858		299.858	884.783	584.925	572.425	0.959982		5.355	4419	7120
AS - 149	AS	China	Yangtze River	Shennong Brook	S	0	trunk stream	>10	1057.1	ridge	185.675	143.422	223.36	62	-79.938	81.422	305.317	FALSE	114.022		114.022	956.284	842.262	732.924	0.510487		81.422	12418.1	14711
AS - 15	AS	Thailand, Lao PDR	Mekong River	Mekong River	S	0	trunk stream	>10	298541	irregular high ground	91.825	183	172.042	169	10.958	14	160.087	TRUE	176.475	1.02577	172.042	629.329	457.287	457.287	1.02577	176.475	14	41283	63126	0.000339123
AS - 150	AS	Nepal	Ganges River	West Rapti River	S	0	trunk stream	>10	3402.9	ridge	227.795	385.85	395.991	341.004	-10.141	44.846	340.588	FALSE	371.743		371.743	1063.98	692.241				44.846	5153.1	5318
AS - 151	AS	China	Yangtze River	Lishui River	S	0	trunk stream	>10	2421.5	ridge	159.45	287.074	326.53	259.662	-39.456	27.412	319.36	FALSE	271.366		271.366	796.596	525.23	470.066	0.83106		27.412	11211.4	21078
AS - 152	AS	India	Indus River	Ravi River	S	0	trunk stream	>10	6310.2	ridge	237.015	463.33	421.801	360.001	41.529	103.329	162.206	TRUE	439.784	1.04263	421.801	891.64	469.839	469.839	1.04263	439.784	103.329	12432.5	9295	0.0083112
AS - 153	AS	Pakistan	Indus River	Kulachi River	S	0	trunk stream	>10	6923.2	ridge	119.31	358.643	463.714	133.021	-105.071	225.622	607.13	FALSE	287.512		287.512	1586.78	1299.27	1123.07			225.622	21998.4	22754
AS - 154	AS	Thailand, Myanmar	Mekong River	Kok River	S	0	trunk stream	>10	3388.7	ridge	185.315	457.198	478.829	441.008	-21.631	16.19	286.444	FALSE	449.447		449.447	983.641	534.194	504.812	0.938638		16.19	8588.5	13490
AS - 155	AS	China	Yangtze River	Changning River	S	0	trunk stream	>10	1112.3	ridge	5.855	289.772	293.049	272.643	-3.277	17.129	196.777	FALSE	282.922		282.922	760.209	477.287	467.16	0.965442		17.129	9582.9	12573
AS - 156	AS	China	Xi River	Hongshui River	S	0	trunk stream	>10	109726	plateau	57.71	112.272	120.225	101	-7.953	11.272	348.421	FALSE	109.362		109.362	693.281	583.919	573.056	0.909644		11.272	32239	27306
AS - 157	AS	Lao PDR	Mekong River	(blank)	M	0	head stream	<10	82.748	ridge	74.27	254.988	261.562	224.384	-6.574	30.604	200.203	FALSE	241.174		241.174	690.495	449.321				30.604	4816.3	7132
AS - 158	AS	China	Yangtze River	Laoxia River	S	0	trunk stream	<10	468.5	ridge	155.28	494.416	501.779	485.051	-7.363	9.365	371.827	FALSE	489.229		489.229	1147.2	657.973	645.423	0.974989		9.365	5021.9	9126
AS - 159	AS	China	Yangtze River	Dasha River	S	0	trunk stream	<10	781.8	ridge	174.365	493.298	644.833	477.62	-151.535	15.678	303.52	FALSE	485.281		485.281	995.761	510.48	350.928			15.678	4197.2	7041
AS - 16	AS	Thailand, Lao PDR	Mekong River	Hueang River	S, V	0	trunk stream	>10	4815	irregular high ground	53.925	235.53	222.048	198	13.482	37.53	167.448	TRUE	217.869	0.981179	222.048	586.888	364.84	364.84	0.981179	217.869	37.53	28762	44405	0.00130485
AS - 160	AS	Pakistan	Indus River	Behlil River	S	0	trunk stream	>10	14373.9	ridge	263.05	390.634	392.132	376.722	-1.498	13.912	200.216	FALSE	382.968		382.968	761.267	378.299	369.135	0.976632		13.912	2317.6	4190
AS - 161	AS	Thailand	Chao Phraya	Khwae Noi River	S	0	trunk stream	<10	365	plateau - downdip	146.73	387.421	394.979	214.94	-7.558	172.481	112.393	FALSE	368.331		368.331	652.686	284.355	257.707	0.932534		172.481	6246.43	2268
AS - 162	AS	China	Yangtze River	Litang River	S	0	trunk stream	>10	2408.3	irregular high ground	181.69	3883.23	3821.67	3677.86	61.563	205.373	508.806	TRUE	3822.39	1.00019	3821.67	4828.71	1007.04	1007.04	1.00019	3822.39	205.373	28547.7	27748	0.00719403
AS - 163	AS	China	Yangtze River	Lishui River tributary	S	0	head stream	<10	76.203	ridge	144.945	375.012	376.525	339.335	-1.513	35.677	344.437	FALSE	361.319		361.319	906.505	545.186	529.98	0.959616		35.677	5709	7189
AS - 164	AS	India	Ganges River	Kumotiya River	S	0	trunk stream	<10	474.2	ridge	196.115	149.167	183.876	117.608	-34.709	31.559	428.195	FALSE	136.606		136.606	1029.49	892.888	845.618	0.742924		31.559	11255.7	14698
AS - 165	AS	India	Kamaphuli River	(blank)	S	0	trunk stream	<10	360.6	ridge	237.1	118.949	145.81	63.458	-26.861	55.491	261.285	FALSE	92.4174		92.4174	648.647	556.23	502.837			55.491	7252.3	11376
AS - 166	AS	Myanmar	Irrawaddy River	(blank)	S	0	trunk stream	>10	1615.3	ridge	135.745	286.174	290.489	238.313	-4.315	47.861	132.202	FALSE	274.235		274.235	583.469	309.234	292.98	0.944046		47.861	9930.6	8127
AS - 167	AS	India	Kamaphuli River	Khawthlangtuipui River	S	0	trunk stream	>10	3859.4	ridge	238.675	45.698	53.989	37.174	-8.291	8.524	161.549	FALSE	41.4824		41.4824	439.522	398.04	385.533	0.76835		8.524	8710.7	14133
AS - 168	AS	India	Kamaphuli River	Khawthiangtuipui River	S	0	trunk stream	<10	997.1	ridge	307.625	71.181	76.93	48.088	-5.749	23.093	297.032	FALSE	60.8267		60.8267	575.423	514.596	498.493	0.790677		23.093	9520	14004
AS - 169	AS	China	Yangtze River	Xieshui River tributary	S	0	trunk stream	<10	546.6	ridge	181.715	120.466	121.59	103.785	-1.124	16.681	315.331	FALSE	110.107		110.107	670.224	560.117	548.634	0.905557		16.681	3870.7	7887
AS - 17	AS	Lao PDR	Mekong River	Mekong River	S, V	0	trunk stream	>10	286475	irregular high ground	136.975	206.175	200.017	204.178	6.158	1.997	117.689	TRUE	205.623	1.02803	200.017	535.322	335.305	335.305	1.02803	205.623	1.997	15378.6	13952	0.000129856
AS - 170	AS	Lao PDR	Mekong River	Nam Ngiap River tributary	S	0	trunk stream	<10	306.1	ridge	229.96	188.487	211.131	171.024	-22.644	17.463	131.055	FALSE	180.473		180.473	481.11	300.637	269.979	0.854791		17.463	3202.5	4822
AS - 171	AS	China	Yangtze River	Wujiang River	S	0	trunk stream	>10	48069.4	ridge	155.74	366.746	367.765	366.545	-1.019	0.201	347.401	FALSE	366.695		366.695	987.904	621.209	620.139	0.99709		0.201	5219.7	4371
AS - 172	AS	China	Yangtze River	Jinsha River	S	0	trunk stream	>10	217170	ridge	44.99	1809	1902.15	1580.17	-93.15	228.831	1349.03	FALSE	1717.75		1717.75	5153.99	3436.24	3251.84	0.903057		228.831	26715	34950
AS - 173	AS	Lao PDR	Mekong River	Mekong River tributary	V	0	trunk stream	<10	660.6	irregular high ground	132.06	306.991	255.787	211.909	51.204	95.082	170.816	TRUE	255.381	0.998413	255.787	815.087	559.3	559.3	0.998413	255.381	95.082	12110.3	21566	0.00785133
AS - 174	AS	China	4040050210	Tashiku'er Main River tributary	I	1	trunk stream	>10	1663.5	ridge	167.39	3060.4	3048.31	3024	12.097	36.403	333.653	TRUE	3038.92	0.99692	3048.31	3761.49	713.184	713.184	0.99692	3038.92	36.403	8899.7	17233	0.00409036
AS - 175	AS	Kyrgyzstan	4050050300	Chu RIver	S, I	1	trunk stream	>10	5810.7	ridge	40.065	1788.13	1747.75	1632.06	40.375	156.068	477.939	TRUE	1729.74	0.989693	1747.75	2774.52	1026.77	1026.77	0.989693	1729.74	156.068	34750	42653	0.00449117
AS - 176	AS	Kyrgyzstan	4060050570	Akterek River	S, I	1	trunk stream	<10	776.6	ridge	15.575	1903.66	1896.11	1601	7.547	302.66	149.431	TRUE	1852.79	0.977151	1896.11	2175.93	279.819	279.819	0.977151	1852.79	302.66	20298.8	11193	0.0149102
AS - 177	AS	Kyrgyzstan	4040050240	Naryn River	S, I	1	trunk stream	>10	34456.8	ridge	5.905	1267.27	1193.7	1114.93	73.568	152.341	968.186	TRUE	1189.07	0.996119	1193.7	3313.05	2119.35	2119.35	0.996119	1189.07	152.341	35800	60291	0.00425534
AS - 178	AS	Myanmar	Mekong River	Sai River	S, I	0	trunk stream	>10	2076.8	irregular high ground	162.835	466.002	426.295	399.778	39.707	66.224	202.631	TRUE	420.697	0.986869	426.295	1117.25	690.951	690.951	0.986869	420.697	66.224	21233.4	47659	0.00311886
AS - 179	AS	Kyrgyzstan	4060050570	Turasu River	S, I	1	trunk stream	<10	671.6	ridge	23.38	2158.86	2118.94	1662.25	39.916	496.61	333.409	TRUE	2087.85	0.985324	2118.94	2748.82	629.882	629.882	0.985324	2087.85	496.61	20347.6	9546	0.0244063
AS - 18	AS	Lao PDR	Mekong River	Mekong River tributary	V	0	trunk stream	<10	271.5	ridge	151.85	503.474	407.592	339.05	95.882	164.424	213.645	TRUE	424	1.04026	407.592	1000.77	593.176	593.176	1.04026	424	164.424	10291.2	16320	0.0159771
AS - 180	AS	Lao PDR	Mekong River	(blank)	M	0	trunk stream	>10	1582.3	ridge	245.615	209.067	193.007	183.787	16.06	25.28	188.03	TRUE	194.521	1.00785	193.007	699.362	506.355	506.355	1.00785	194.521	25.28	11487	21685	0.00220075
AS - 181	AS	India	Brahmani River	Brahmani River tributary	M	0	head stream	<10	69.212	ridge	348.545	214.679	218.396	160.865	-3.717	53.814	172.899	FALSE	201.104		201.104	489.923	288.819	271.527	0.920824		53.814	5145.2	4258
AS - 182	AS	Afghanistan	Indus River	Kabul River	M	0	trunk stream	>10	13384.5	irregular high ground	92.86	1770	1590.25	1125.48	179.75	644.517	453.44	TRUE	1440.43	0.905785	1590.25	2616.95	1026.7	1026.7	0.905785	1440.43	644.517	20146.6	33800	0.0319914
AS - 183	AS	Thailand, Lao PDR	Mekong River	Hueang River	V	0	trunk stream	>10	3834.1	plateau - updip	70.235	310.953	278.362	255.695	32.591	55.258	243.427	TRUE	284.137	1.02075	278.362	888.587	610.225	610.225	1.02075	284.137	55.258	16426.3	26153	0.003364
AS - 184	AS	China	Hai River	Nanyang River	M	0	trunk stream	>10	2958.6	ridge	397.915	819.612	796.922	776.04	22.69	43.572	112.921	TRUE	799.388	1.00309	796.922	1137.31	340.388	340.388	1.00309	799.388	43.572	7045.5	10729	0.00618437
AS - 185	AS	China	4040050210	Tashiku'er Main River	I, M	1	trunk stream	>10	7976	irregular high ground	115.965	3020.97	2955.61	2917.26	65.352	103.707	594.955	TRUE	2941.58	0.995251	2955.61	4339.06	1383.45	1383.45	0.995251	2941.58	103.707	13533.5	33988	0.00766298
AS - 186	AS	China	Hai River	Tanghe River	M, S	0	trunk stream	>10	1788.1	irregular high ground	164.01	908.26	821.749	721.041	86.511	187.219	299.455	TRUE	800.622	0.97429	821.749	1729.46	907.708	907.708	0.97429	800.622	187.219	19628.4	37024	0.00953817
AS - 188	AS	Myanmar	Irrawaddy River	Chindwin River tributary	S	0	trunk stream	<10	194.7	ridge	130.985	113.008	121.136	97	-8.128	16.008	228.064	FALSE	106.968		106.968	528.018	421.05	406.882	0.883042		16.008	4086.9	5059
AS - 189	AS	Myanmar	Irrawaddy River	Chindwin River tributary	S	0	head stream	<10	33.909	ridge	128.375	243.602	229.513	98.088	14.089	145.514	195.591	TRUE	206.342	0.899042	229.513	666.168	436.655	436.655	0.899042	206.342	145.514	5203.5	4371	0.0279646
AS - 19	AS	Thailand	Chao Phraya	Nan River	S	0	trunk stream	>10	10702.3	ridge	263.49	172.653	184.26	171.734	-11.607	0.919	174.422	FALSE	172.417		172.417	666.979	494.562	482.719	0.935725		0.919	4296.9	3624
AS - 190	AS	India	Indus River	Munawwarwali Tawi	S	0	trunk stream	>10	2371.1	ridge	202.59	332.792	376.929	284.007	-44.137	48.785	292.542	FALSE	320.956		320.956	888.038	567.082	511.109			48.785	7123.1	5670
AS - 191	AS	China	Yangtze River	Lishui River	S	0	trunk stream	>10	1109.4	ridge	157.485	298.753	302.093	285.801	-3.34	12.952	245.621	FALSE	290.979		290.979	680.905	389.926	378.812	0.963211		12.952	4010.2	7897
AS - 192	AS	India	Ganges River	Dhanshiri River tributary	S	0	trunk stream	<10	491.8	ridge	349.52	267.18	245.209	170.007	21.971	97.173	279.962	TRUE	236.08	0.962769	245.209	791.784	546.575	546.575	0.962769	236.08	97.173	6212.1	6523	0.0156425
AS - 193	AS	China	Yangtze River	Mengdont River	S	0	trunk stream	>10	1158.4	ridge	186.34	273.603	255.224	238.904	18.379	34.699	345.732	TRUE	257.28	1.00805	255.224	942.772	687.548	687.548	1.00805	257.28	34.699	9229.7	14245	0.00375949
AS - 194	AS	China	Yangtze River	Youshui River	S	0	trunk stream	>10	12607.4	ridge	105.535	209.713	275.823	199.02	-66.11	10.693	280.725	FALSE	202.859		202.859	721.529	518.67	445.706	0.73547		10.693	5501.9	11570
AS - 195	AS	Uzbekistan	4040050220	Machai River	S	1	trunk stream	<10	707.1	plateau	192.03	1243.8	1135.81	1029.39	107.987	214.407	243.62	TRUE	1129.83	0.994734	1135.81	2147.22	1011.4	1011.4	0.994734	1129.83	214.407	9539.3	16636	0.0224762
AS - 196	AS	Lao PDR	Mekong River	Nam Mang River	S	0	trunk stream	<10	326	ridge	207.525	447.03	470.353	306.135	-23.323	140.895	237.243	FALSE	424.313		424.313	891.451	467.138	421.098	0.902116		140.895	15937.7	8431
AS - 197	AS	Kyrgyzstan	4060050570	Tossor River	S	1	trunk stream	<10	423.5	ridge	26.1	2135.17	1984.93	1601	150.233	534.166	377.746	TRUE	2038.76	1.02712	1984.93	3010.74	1025.8	1025.8	1.02712	2038.76	534.166	10672.4	6319	0.0500512
AS - 198	AS	Kyrgyzstan	4060050570	Kazhi River	S	1	trunk stream	>10	1521.4	ridge	374.76	2323.95	2276.75	1601	47.195	722.945	257.866	TRUE	2181.31	0.95808	2276.75	2937.53	660.775	660.775	0.95808	2181.31	722.945	10040.1	6499	0.0720058
AS - 199	AS	China	Yangtze River	Wujiang River tributary	S	0	head stream	<10	34.7	ridge	131.895	730.384	765.229	492.147	-34.845	238.237	270.241	FALSE	619.379		619.379	1177.98	558.604	412.754			238.237	4545.2	6948
AS - 20	AS	Thailand	Chao Phraya	Kham River	S	0	trunk stream	<10	222.6	ridge	347.08	201.875	207.34	168.414	-5.465	33.461	146.607	FALSE	181.142		181.142	494.838	313.696	287.498	0.873646		33.461	2295.91	4667
AS - 200	AS	China	Yangtze River	Daning River	S	0	trunk stream	>10	2442.5	ridge	192.575	204.029	358.365	165.512	-154.336	38.517	811.709	FALSE	189.843		189.843	1388.04	1198.2	1029.67			38.517	9385.3	11341
AS - 201	AS	China	Yangtze River	Ganlong River	S	0	trunk stream	<10	907.6	ridge	308.645	360.293	360.059	332.525	0.234	27.768	345.79	TRUE	344.953	0.958046	360.059	1167.8	807.738	807.738	0.958046	344.953	27.768	7198.1	13046	0.00385768
AS - 202	AS	China	Yangtze River	Batuo River	S	0	trunk stream	<10	460.2	ridge	329.73	481.668	489.8	482.419	-8.132	-0.751	319.359	FALSE	481.978		481.978	1080	598.026	590.204	0.984031		-0.751	2846.5	3857
AS - 203	AS	India	Ganges River	Simsang River	S	0	trunk stream	>10	1786.9	ridge	232.245	109.235	33.578	21.348	75.657	87.887	328.163	TRUE	65.4689	1.94976	33.578	839.471	805.893	805.893	1.94976	65.4689	87.887	18722.2	30588	0.00469427
AS - 204	AS	China	Yangtze River	Shiqian River tributary	S	0	head stream	<10	14.38	ridge	315.405	760.759	738.1	711.694	22.659	49.065	303.053	TRUE	738.842	1.00101	738.1	1275.19	537.095	537.095	1.00101	738.842	49.065	3303.9	4842	0.0148506
AS - 205	AS	China	Yangtze River	Shiqian River tributary	S	0	head stream	<10	12.001	ridge	342.625	743.413	693.193	648.515	50.22	94.898	253.13	TRUE	699.573	1.0092	693.193	1277.66	584.468	584.468	1.0092	699.573	94.898	3037	4603	0.0312473
AS - 206	AS	China	Yangtze River	Shiqian River tributary	S	0	head stream	<10	3.513	ridge	370.595	805.929	770.976	638.194	34.953	167.735	200.905	TRUE	748.597	0.970974	770.976	1254.66	483.688	483.688	0.970974	748.597	167.735	3378.6	3789	0.0496463
AS - 207	AS	China	Yangtze River	Shiqian River tributary	S	0	trunk stream	<10	163.7	ridge	366.915	573.065	605.4	430.458	-32.335	142.607	254.621	FALSE	501.193		501.193	1054.75	553.557	449.35			142.607	5578.3	9224
AS - 208	AS	China	Yangtze River	Fengle River	S	0	trunk stream	>10	1068.5	ridge	106.825	722.778	730.21	711.555	-7.432	11.223	253.929	FALSE	716.043		716.043	1156.54	440.495	426.328			11.223	3925.4	7728
AS - 209	AS	China	Yangtze River	Yinjiang River	S	0	trunk stream	>10	1230.1	plateau - updip	317.955	461.616	367.335	355.544	94.281	106.072	363.608	TRUE	377.181	1.0268	367.335	1134.76	767.425	767.425	1.0268	377.181	106.072	20783.5	54279	0.00510366
AS - 21	AS	Thailand	Chao Phraya	Haeng River	S	0	trunk stream	<10	903	irregular high ground	23.415	249.094	245.805	181.086	3.289	68.008	127.322	TRUE	218.717	0.889799	245.805	609.412	363.607	363.607	0.889799	218.717	68.008	17610.7	25807	0.00386174
AS - 210	AS	China	Yangtze River	Leqijiang Rier	S	0	head stream	<10	50.489	ridge	269.135	624.839	622.191	575.075	2.648	49.764	312.046	TRUE	599.277	0.963172	622.191	1298.79	676.601	676.601	0.963172	599.277	49.764	4771	8040	0.0104305
AS - 211	AS	China	Yangtze River	Yinjiang River tributary	S	0	head stream	<10	9.211	ridge	308.78	651.264	630.198	495.849	21.066	155.415	315.142	TRUE	576.93	0.915474	630.198	1225.83	595.63	595.63	0.915474	576.93	155.415	4132.2	6484	0.0376107
AS - 212	AS	China	Yangtze River	Tuojinghe River	S	0	head stream	<10	50.008	ridge	300.255	570.137	528.415	456.464	41.722	113.673	275.187	TRUE	522.094	0.988038	528.415	1224.8	696.389	696.389	0.988038	522.094	113.673	4951.5	6866	0.0229573
AS - 213	AS	China	Yangtze River	Qujiang River tributary	S	0	head stream	<10	47.128	ridge	352.065	287.315	294.865	275.728	-7.55	11.587	129.915	FALSE	283.72		283.72	491.798	208.078	196.933	0.962203		11.587	1989.31	2025
AS - 214	AS	India	Ganges River	Jatinga River	S	0	trunk stream	<10	405.6	irregular high ground	230.11	103.111	75.521	22.094	27.59	81.017	404.977	TRUE	58.715	0.777466	75.521	1056.71	981.189	981.189	0.777466	58.715	81.017	15904.5	28594	0.00509397
AS - 215	AS	China	Yangtze River	Qujiang River tributary	S	0	head stream	<10	87.394	ridge	344.535	265.888	264.356	251.009	1.532	14.879	112.112	TRUE	258.303	0.977103	264.356	488.868	224.512	224.512	0.977103	258.303	14.879	2678.4	4480	0.00555518
AS - 216	AS	China	Yangtze River	Yangtze River tributary	S	0	trunk stream	<10	363.9	ridge	319.805	228.808	209.541	182.256	19.267	46.552	169.634	TRUE	209.364	0.999156	209.541	545.291	335.75	335.75	0.999156	209.364	46.552	7058.3	9672	0.00659536
AS - 217	AS	China	Yangtze River	Daning River	S	0	trunk stream	>10	4202.1	ridge	205.955	90.365	357.651	74.156	-267.286	16.209	283.811	FALSE	82.4271		82.4271	618.217	535.79	260.566	0.230468		16.209	4274.9	6868
AS - 218	AS	China	Yangtze River	Daning River	S	0	trunk stream	>10	4054	irregular high ground	176.575	131.446	499.561	90.016	-368.115	41.43	667.385	FALSE	101.569		101.569	1126.2	1024.63	626.636	0.203316		41.43	18301.4	43300
AS - 219	AS	India	Kamaphuli River	(blank)	S	0	head stream	<10	81.503	ridge	274.975	222.316	191.853	99.165	30.463	123.151	272.361	TRUE	170.906	0.890819	191.853	702.914	511.061	511.061	0.890819	170.906	123.151	5771.2	7904	0.0213389
AS - 22	AS	Thailand	Chao Phraya	Nan River Sirikit Reservoir	S	0	trunk stream	>10	12813.7	ridge	329.055	160	160	160	0	0	138.121	TRUE	160	1	160	447.204	287.204	287.204	1	160	0	10296.3	14400	0
AS - 220	AS	India	Kamaphuli River	(blank)	S	0	head stream	<10	103.02	ridge	258.74	126.85	122.958	88.063	3.892	38.787	107.796	TRUE	111.561	0.907308	122.958	476.916	353.958	353.958	0.907308	111.561	38.787	4735.1	6124	0.00819138
AS - 221	AS	China	Yangtze River	Jiashihe River	S	0	trunk stream	<10	276.9	ridge	153.06	257.133	262.019	227.114	-4.886	30.019	365.085	FALSE	249.323		249.323	836.158	586.835	574.139	0.951547		30.019	7427.1	6339
AS - 222	AS	China	Yangtze River	Loushui River	S	0	trunk stream	>10	2977.8	ridge	154.725	215.173	210.644	254.606	4.529	-39.433	626.299	TRUE	238.629	1.13285	210.644	1450.57	1239.92	1239.92	1.13285	238.629	-39.433	9949	19416	-0.00396351
AS - 223	AS	China	Yangtze River	Loushui River	S	0	trunk stream	>10	3200.6	ridge	174.835	315.252	236.851	216.924	78.401	98.328	333.225	TRUE	270.246	1.14099	236.851	1260.97	1024.12	1024.12	1.14099	270.246	98.328	4013.4	6027	0.0244999
AS - 224	AS	China	Yangtze River	Loushui River tributary	S	0	head stream	<10	45.417	ridge	167.735	420.59	496.461	123.553	-75.871	297.037	503.655	FALSE	384.907		384.907	1274.08	889.171	777.617	0.775301		297.037	17782.2	7009
AS - 225	AS	Nepal	Ganges River	(blank)	S	0	trunk stream	<10	310.4	ridge	237.755	399.184	397.147	349.067	2.037	50.117	169.142	TRUE	378.533	0.95313	397.147	885.12	487.973	487.973	0.95313	378.533	50.117	9156.7	12379	0.00547326
AS - 226	AS	China	Yangtze River	Loushui River	S	0	trunk stream	>10	3670	ridge	125.63	217.761	206.528	190.591	11.233	27.17	380.9	TRUE	202.427	0.980145	206.528	1052.12	845.597	845.597	0.980145	202.427	27.17	11279.2	20884	0.00240886
AS - 227	AS	China	Yangtze River	Zhunagta Resrvoir	S	0	head stream	<10	36.41	ridge	177.755	344.573	275.803	185.131	68.77	159.442	310.194	TRUE	263.239	0.954445	275.803	839.79	563.987	563.987	0.954445	263.239	159.442	6759.8	11313	0.0235868
AS - 228	AS	China	Yangtze River	Youshui River	S	0	trunk stream	>10	18762.9	ridge	155.275	101.972	102	100	-0.028	1.972	257.72	TRUE	101.565	0.995731	102	503.815	401.815	401.815	0.995731	101.565	1.972	13696	9285	0.000143984
AS - 229	AS	China	Yangtze River	Yuanjiang River tributary	S	0	trunk stream	>10	80882.5	ridge	378.325	112.273	100	100	12.273	12.273	143.243	TRUE	102.783	1.02783	100	458.702	358.702	358.702	1.02783	102.783	12.273	4564.4	11579	0.00268885
AS - 23	AS	Lao PDR	Mekong River	(blank)	S, V	0	trunk stream	>10	1069.6	irregular high ground	128.465	233.057	233.673	193.098	-0.616	39.959	133.733	TRUE	215.975	0.924263	233.673	655.925	422.252	422.252	0.924263	215.975	39.959	22484.9	31535	0.00177715
AS - 230	AS	China	Yangtze River	Longgang River	S	0	trunk stream	<10	596.2	ridge	387.25	27.377	25.493	16.259	1.884	11.118	235.114	TRUE	23.2667	0.912672	25.493	452.906	427.413	427.413	0.912672	23.2667	11.118	9668.8	11727	0.00114988
AS - 231	AS	China	Yangtze River	Fushui River tributary	S	0	trunk stream	<10	583.2	ridge	11.54	53	53	28.928	0	24.072	252.531	TRUE	42.077	0.793905	53	557.16	504.16	504.16	0.793905	42.077	24.072	5876.6	8749	0.00409625
AS - 232	AS	China	Yangtze River	Dagang River	S	0	trunk stream	<10	532.2	ridge	200.215	53	53	53	0	0	317.104	TRUE	53	1	53	548.222	495.222	495.222	1	53	0	6901.2	7803	0
AS - 233	AS	Thailand	Mekong River	Ing River	S	0	trunk stream	>10	3392.9	ridge	90.57	375.313	375.716	369.08	-0.403	6.233	131.894	TRUE	372.417	0.991219	375.716	690.436	314.72	314.72	0.991219	372.417	6.233	11571.7	17640	0.000538642
AS - 234	AS	Lao PDR	Mekong River	Nem Leuak	S	0	trunk stream	<10	464.7	irregular high ground	343.845	544.002	473.369	363.051	70.633	180.951	329.268	TRUE	446.076	0.942342	473.369	1194.98	721.61	721.61	0.942342	446.076	180.951	14219.2	25246	0.0127258
AS - 235	AS	Nepal	Ganges River	Bagmati River	S	0	trunk stream	>10	2986.3	ridge	222.135	162.063	140.495	126	21.568	36.063	239.556	TRUE	144.714	1.03003	140.495	653.082	512.587	512.587	1.03003	144.714	36.063	11302.3	17839	0.00319077
AS - 236	AS	China	Yangtze River	Dagang River	S	0	trunk stream	<10	532.2	ridge	199.555	68.005	57.698	52.605	10.307	15.4	350.326	TRUE	58.1583	1.00798	57.698	700.506	642.808	642.808	1.00798	58.1583	15.4	8832.1	18528	0.00174364
AS - 237	AS	China	Yangtze River	Wangying Reservoir	S	0	head stream	<10	98.451	ridge	35.685	66.015	66.532	66.142	-0.517	-0.127	193.114	TRUE	66.0751	0.993132	66.532	491.181	424.649	424.649	0.993132	66.0751	-0.127	4216	6543	-3.01233e-05
AS - 238	AS	China	Yangtze River	Fushui River tributary	S	0	head stream	<10	156.45	ridge	177.16	122.793	53.316	53	69.477	69.793	222.403	TRUE	97.4404	1.8276	53.316	579.425	526.109	526.109	1.8276	97.4404	69.793	4585.5	5465	0.0152204
AS - 239	AS	Lao PDR	Mekong River	Mekong River tributary	S	0	trunk stream	<10	638	irregular high ground	88.59	541.447	544.534	411.632	-3.087	129.815	227.593	FALSE	513.36		513.36	996.973	483.613	452.439	0.942751		129.815	28108.7	19953
AS - 24	AS	Lao PDR	Mekong River	Nam Lik River	S	0	trunk stream	>10	4978.6	ridge	115.68	185.197	188.272	178.769	-3.075	6.428	305.718	FALSE	183.45		183.45	927.007	743.557	738.735	0.974387		6.428	13767.1	12277
AS - 240	AS	China	Xi River	Nanpan River tributary	S	0	head stream	<10	59.879	ridge	61.19	1860	1825.32	1531	34.686	329	154.599	TRUE	1761.02	0.964776	1825.32	2177.14	351.827	351.827	0.964776	1761.02	329	10430.3	10295	0.0315427
AS - 241	AS	China	Huang (Yellow) River	Beimin Qu River	S, I	0	trunk stream	>10	1883.4	ridge	199.625	4477.08	4457.94	4396.38	19.147	80.705	144.502	TRUE	4446.67	0.997473	4457.94	4889.51	431.577	431.577	0.997473	4446.67	80.705	27292	33743	0.00295709
AS - 242	AS	Kyrgyzstan	4050050300	Chu RIver	S, I	1	trunk stream	>10	7147.2	ridge	179.49	1615.36	1457.91	1148	157.444	467.355	589.897	TRUE	1359.05	0.932188	1457.91	2910.36	1452.44	1452.44	0.932188	1359.05	467.355	37885	68165	0.0123361
AS - 243	AS	China	Hai River	Sanggan River	S, I, V	0	trunk stream	>10	24476.2	irregular high ground	91.88	800.636	678.422	534.415	122.214	266.221	284.804	TRUE	669.485	0.986826	678.422	1509.05	830.623	830.623	0.986826	669.485	266.221	48851	78956	0.00544965
AS - 244	AS	China	4050050270	(blank)	S, I, V	1	trunk stream	<10	931	irregular high ground	378.62	3706.81	3442.79	3047.43	264.022	659.377	226.965	TRUE	3462.87	1.00583	3442.79	4386.31	943.525	943.525	1.00583	3462.87	659.377	25106.1	30473	0.0262636
AS - 245	AS	India	Ganges River	Ram Ganga River	S	0	trunk stream	>10	3282	ridge	215.56	347	268.187	236.75	78.813	110.25	130.94	TRUE	295.962	1.10356	268.187	670.814	402.627	402.627	1.10356	295.962	110.25	9142.8	13886	0.0120587
AS - 246	AS	China	4080051220	Da Rezangbu River	V	1	trunk stream	>10	1905.6	ridge	327.075	4912.43	4909.09	4882.01	3.345	30.422	189.151	TRUE	4901.19	0.998392	4909.09	5208.6	299.515	299.515	0.998392	4901.19	30.422	9869.9	11965	0.0030823
AS - 247	AS	China	Xi River	Nanpan River	S, V	0	trunk stream	>10	1144.2	irregular high ground	119.98	1721	1732.49	1291.74	-11.486	429.261	282.171	FALSE	1573.71		1573.71	2101.1	527.388	368.61	0.908353		429.261	22263.1	25063
AS - 248	AS	China	Xi River	Tangchi River	S, V	0	trunk stream	<10	394.3	ridge	89.185	1768	1718.3	1529.54	49.702	238.465	292.381	TRUE	1615.32	0.940072	1718.3	2272.36	554.061	554.061	0.940072	1615.32	238.465	13877.5	29150	0.0171836
AS - 249	AS	Lao PDR	Mekong River	Hueang River tributary	S, V	0	trunk stream	<10	391.4	ridge	246.065	377.187	366.725	327.07	10.462	50.117	147.017	TRUE	358.845	0.978512	366.725	752.055	385.33	385.33	0.978512	358.845	50.117	5513.8	6621	0.00908938
AS - 25	AS	China	4060050420	Nalinggele River tributary	S	1	trunk stream	<10	692.9	ridge	7.985	4796.3	4868.44	4412.97	-72.131	383.33	200.714	FALSE	4661		4661	5201.16	540.163	332.729	0.957392		383.33	10550	12217
AS - 250	AS	Lao PDR	Mekong River	Nam Houng River	S, V	0	trunk stream	>10	2917.6	ridge	125.63	278.142	285.046	237.888	-6.904	40.254	600.743	FALSE	256.906		256.906	1525.41	1268.51	1240.37	0.90128		40.254	10550	18260
AS - 251	AS	China	Yangtze River	Requ Qu River	S	0	trunk stream	>10	5474.9	irregular high ground	85.735	3575.3	3195.43	2966.01	379.874	609.289	412.58	TRUE	3071.84	0.961323	3195.43	5027.12	1831.69	1831.69	0.961323	3071.84	609.289	45372.7	123006	0.0134285
AS - 252	AS	India	Ganges River	Yamuna River	S	0	trunk stream	>10	11452	ridge	221.69	391.298	365.087	305.666	26.211	85.632	118.772	TRUE	355.862	0.974732	365.087	770.567	405.48	405.48	0.974732	355.862	85.632	23755.4	32252	0.00360474
AS - 253	AS	Pakistan	Indus River	Naalah Bunhan River	S	0	trunk stream	>10	1241.7	ridge	139.455	394.321	386.238	355.546	8.083	38.775	239.543	TRUE	377.373	0.977048	386.238	892.638	506.4	506.4	0.977048	377.373	38.775	8026.2	11509	0.00483105
AS - 254	AS	China	Yangtze River	Fengxiang River	S, V	0	head stream	<10	121.16	ridge	35.35	241.022	217.158	179.587	23.864	61.435	256.48	TRUE	216.765	0.998189	217.158	796.192	579.034	579.034	0.998189	216.765	61.435	9464.7	12261	0.00649096
AS - 255	AS	Thailand	Chao Phraya	Ping River	S	0	trunk stream	>10	26372.3	ridge	121.645	240	226.692	135.011	13.308	104.989	340.874	TRUE	206.19	0.909561	226.692	931.568	704.876		0.909561	206.19	104.989	15592.2	16474	0.00673343
AS - 256	AS	Myanmar	Kaladan River	Kaladan River	S	0	trunk stream	>10	15165.6	ridge	287.565	26.098	14.361	15.062	11.737	11.036	395.917	TRUE	20.7679	1.44613	14.361	679.484	665.123	665.123	1.44613	20.7679	11.036	7023.1	11128	0.00157139
AS - 257	AS	India	Ganges River	(blank)	S	0	trunk stream	<10	712.7	ridge	200.02	161.051	150.044	92.238	11.007	68.813	208.377	TRUE	133.342	0.888689	150.044	679.65	529.606	529.606	0.888689	133.342	68.813	13400	17702	0.0051353
AS - 258	AS	India	Ganges River	(blank)	S	0	trunk stream	<10	606.7	ridge	343.105	267.467	261.751	174.091	5.716	93.376	186.248	TRUE	237.548	0.907534	261.751	718.816	457.065	457.065	0.907534	237.548	93.376	13475.7	14166	0.00692921
AS - 259	AS	Pakistan	Indus River	Indus River	S	0	trunk stream	>10	298185	ridge	232.34	246.202	242	237	4.202	9.202	216.701	TRUE	243.099	1.00454	242	700.23	458.23	458.23	1.00454	243.099	9.202	14477.7	16017	0.000635598
AS - 26	AS	China	4060050420	(blank)	S	1	trunk stream	>10	5533.2	ridge	16.595	4226.88	4193.2	4021.03	33.679	205.851	529.041	TRUE	4179.37	0.996702	4193.2	5118	924.798	924.798	0.996702	4179.37	205.851	23130.2	17514	0.00889966
AS - 260	AS	Pakistan	Indus River	Indus River	S	0	trunk stream	>10	294329	irregular high ground	213.39	272.004	264	258.016	8.004	13.988	173.137	TRUE	267.405	1.0129	264	646.981	382.981	382.981	1.0129	267.405	13.988	14974.8	16154	0.000934103
AS - 261	AS	China	Yangtze River	Ganshui River	I	0	trunk stream	>10	16046	ridge	306.605	112	106.814	93.97	5.186	18.03	328.801	TRUE	103.802	0.9718	106.814	729.767	622.953	622.953	0.9718	103.802	18.03	22116	32992	0.000815247
AS - 262	AS	China	Dong River	Xinfeng River Xinfengjiang Reservoir	S	0	trunk stream	>10	5820.5	ridge	137.175	100	100	24.195	0	75.805	198.688	TRUE	44.1706	0.441706	100	689.688	589.688	589.688	0.441706	44.1706	75.805	10854.9	26229	0.00698348
AS - 263	AS	China	Xi River	Xunjiang River tributary Jintian Reservoir	S	0	trunk stream	<10	268	ridge	161.87	105.359	97.733	40.999	7.626	64.36	254.668	TRUE	70.604	0.722417	97.733	646.475	548.742	548.742	0.722417	70.604	64.36	10758.7	19061	0.00598214
AS - 264	AS	Myanmar	Irrawaddy River	Myittha River	S	0	trunk stream	>10	24466.3	ridge	109.92	106.374	106.568	86.861	-0.194	19.513	322.988	TRUE	94.9494	0.890975	106.568	792.224	685.656	685.656	0.890975	94.9494	19.513	25162	48333	0.000775495
AS - 265	AS	Myanmar	Irrawaddy River	Mon River	S	0	trunk stream	>10	5199.6	ridge	127.285	88.798	85.263	63.478	3.535	25.32	179.27	TRUE	82.2351	0.964488	85.263	441.603	356.34	356.34	0.964488	82.2351	25.32	13943	11857	0.00181597
AS - 266	AS	Bangladesh	Kamaphuli River	Karnaphuli River	S	0	trunk stream	>10	8569.4	ridge	258.655	31	31	31	0	0	161.998	TRUE	31	1	31	291.406	260.406	260.406	1	31	0	10705.7	13909	0
AS - 267	AS	China	Huang (Yellow) River	Yellow River	S	0	trunk stream	>10	123736	ridge	30.24	2693.51	2656.91	2590	36.603	103.511	689.635	TRUE	2640.8	0.993937	2656.91	4443.73	1786.82	1786.82	0.993937	2640.8	103.511	32926	55010	0.00314375
AS - 268	AS	China	Yangtze River	Jinjiang River	S	0	trunk stream	>10	3791	plateau	120.405	236.901	236.666	219.073	0.235	17.828	381.28	TRUE	227.691	0.962076	236.666	942.749	706.083	706.083	0.962076	227.691	17.828	17785.5	30146	0.00100239
AS - 269	AS	China	Xi River	Mingjiang River	S	0	trunk stream	>10	6340.9	plateau	367.64	109	108	108	1	1	126.734	TRUE	108.438	1.00406	108	434.062	326.062	326.062	1.00406	108.438	1	21834	40233	4.58001e-05
AS - 27	AS	China	4060050420	Naren Guole River tributary	S, I, V	1	trunk stream	<10	265.3	ridge	206.265	4372.59	4182.3	3498.24	190.285	874.345	187.768	TRUE	4073.7	0.974034	4182.3	4923.99	741.688	741.688	0.974034	4073.7	874.345	28631.1	32110	0.0305383
AS - 270	AS	Myanmar	Irrawaddy River	Yu River	S	0	trunk stream	>10	6305.6	ridge	140.65	127.686	108.578	103	19.108	24.686	226.313	TRUE	110.092	1.01394	108.578	748.079	639.501	639.501	1.01394	110.092	24.686	29576.4	69159	0.000834652
AS - 271	AS	India	Brahmani River	Brahmani River	M	0	trunk stream	>10	21050.4	ridge	189.13	163.023	158.009	141.151	5.014	21.872	143.594	TRUE	152.153	0.962936	158.009	532.722	374.713	374.713	0.962936	152.153	21.872	27712	45187	0.000789261
AS - 272	AS	Pakistan	Indus River	Sann River	S	0	trunk stream	<10	320.5	ridge	123.59	217.532	191.029	145.102	26.503	72.43	154.691	TRUE	192.041	1.0053	191.029	550.427	359.398	359.398	1.0053	192.041	72.43	6703.4	7740	0.010805
AS - 273	AS	Thailand	Mekong River	Kok River	I	0	trunk stream	>10	5959.9	irregular high ground	135.01	439.046	419.857	392.572	19.189	46.474	420.306	TRUE	407.699	0.971042	419.857	1303.61	883.757	883.757	0.971042	407.699	46.474	49006	108447	0.000948333
AS - 274	AS	Myanmar	Irrawaddy River	Chindwin River	M	0	trunk stream	>10	19144.6	ridge	252.655	166	163.454	145	2.546	21	423.411	TRUE	154.715	0.946537	163.454	1109.77	946.32	946.32	0.946537	154.715	21	35661	62870	0.000588879
AS - 275	AS	India	Indus River	(blank)	S	0	trunk stream	>10	2225.4	ridge	204.57	423.311	414.421	400.916	8.89	22.395	227.066	TRUE	413.677	0.998205	414.421	1003.36	588.943	588.943	0.998205	413.677	22.395	4827.1	6812	0.00463943
AS - 276	AS	Pakistan, India	Indus River	Randeam Kas River	S	0	trunk stream	<10	272.4	ridge	217.19	594.075	514.033	388.568	80.042	205.507	168.485	TRUE	491.26	0.955698	514.033	888.634	374.601	374.601	0.955698	491.26	205.507	6220.3	10210	0.0330381
AS - 277	AS	China	Yangtze River	Zhouhe River	S	0	trunk stream	>10	11080.9	ridge	327.595	250	250	240	0	10	318.971	TRUE	246.122	0.984488	250	839.169	589.169	589.169	0.984488	246.122	10	8536.7	10862	0.00117141
AS - 278	AS	China	Yangtze River	Tongbohe River	S	0	trunk stream	<10	819.4	ridge	323.23	356.495	348.326	313.299	8.169	43.196	295.328	TRUE	334.699	0.960879	348.326	841.862	493.536	493.536	0.960879	334.699	43.196	5942.6	9837	0.00726887
AS - 279	AS	Pakistan, India	Indus River	Jhelum River	S	0	trunk stream	>10	12803.5	irregular high ground	289.745	1576.97	1498.19	807.662	78.773	769.305	1283.6	TRUE	1374.35	0.917339	1498.19	4104.26	2606.07	2606.07	0.917339	1374.35	769.305	93232	80559	0.00825151
AS - 28	AS	China	4060050420	(blank)	S	1	head stream	<10	54.9	ridge	210.235	4959.25	4904.27	4819.41	54.984	139.843	155.942	TRUE	4898.42	0.998808	4904.27	5338.45	434.181	434.181	0.998808	4898.42	139.843	7465.7	10655	0.0187314
AS - 280	AS	China	Yangtze River	Huangshui River	S	0	trunk stream	>10	2314.1	ridge	11.64	166.896	128.654	108.043	38.242	58.853	274.897	TRUE	135.471	1.05299	128.654	823.614	694.96	694.96	1.05299	135.471	58.853	4938.4	8651	0.0119174
AS - 281	AS	China	Yangtze River	Xieshui River	S	0	trunk stream	>10	3087.6	ridge	179.155	81.063	81.931	79.617	-0.868	1.446	247.601	TRUE	80.4878	0.982385	81.931	637.66	555.729	555.729	0.982385	80.4878	1.446	4799.8	6265	0.000301263
AS - 282	AS	China	Yangtze River	Loushui River	S	0	trunk stream	>10	4973.9	plateau	146.45	111	106.447	88	4.553	23	470.651	TRUE	95.1463	0.893837	106.447	797.507	691.06	691.06	0.893837	95.1463	23	24726.8	55917	0.000930165
AS - 283	AS	India	Ganges River	Chathe River	S	0	trunk stream	<10	447.7	ridge	361.05	251.617	239.339	184.972	12.278	66.645	239.18	TRUE	215.43	0.900103	239.339	746.483	507.144	507.144	0.900103	215.43	66.645	5711.4	10175	0.0116688
AS - 284	AS	China	Yangtze River	Wuningxiang River	S, V	0	trunk stream	<10	853.4	irregular high ground	375.73	176	174.288	139.555	1.712	36.445	297.52	TRUE	156.256	0.896539	174.288	977.414	803.126	803.126	0.896539	156.256	36.445	16123	28657	0.00226044
AS - 285	AS	China	Xi River	Qian River	S	0	trunk stream	>10	186105	irregular high ground	120.49	34.648	29.337	22	5.311	12.648	319.623	TRUE	27.893	0.950779	29.337	608.693	579.356	579.356	0.950779	27.893	12.648	36742	64379	0.000344238
AS - 286	AS	China	4080050710	(blank)	S	1	trunk stream	>10	1686.4	ridge	32.82	4681.42	4666.02	4648	15.399	33.417	275.798	TRUE	4661.96	0.999131	4666.02	5467.75	801.728	801.728	0.999131	4661.96	33.417	22713.7	43384	0.00147123
AS - 287	AS	China	Yangtze River	Zhouhe River tributary	S	0	trunk stream	>10	1943.7	ridge	317.575	313.438	296.489	279.255	16.949	34.183	152.939	TRUE	293.165	0.988789	296.489	581.917	285.428	285.428	0.988789	293.165	34.183	5624.3	10943	0.00607773
AS - 288	AS	China	4040050210	Jinshui River	S	1	trunk stream	>10	5936.4	ridge	34.045	4609.25	4518.4	4368.27	90.843	240.983	547.428	TRUE	4472.32	0.989801	4518.4	5616.85	1098.44	1098.44	0.989801	4472.32	240.983	22839.2	42574	0.0105513
AS - 289	AS	China	4040050210	Tashiku'er Main River	I	1	trunk stream	>10	9501.7	irregular high ground	73.57	2899.36	2770.02	2359.36	129.335	540.001	1046.69	TRUE	2757.98	0.995653	2770.02	5483.72	2713.7	2713.7	0.995653	2757.98	540.001	31359.1	26936	0.0172199
AS - 29	AS	China	4060050420	Nalinggele River tributary	S, I, V	1	trunk stream	>10	1927	irregular high ground	42.435	4423.05	4336.23	3716.58	86.819	706.477	367.842	TRUE	4360.89	1.00569	4336.23	5359.64	1023.4	1023.4	1.00569	4360.89	706.477	48628.1	14039	0.0145282
AS - 290	AS	China	4040050210	(blank)	S	1	trunk stream	<10	547.1	ridge	367.78	3596.78	3363.87	3040.29	232.914	556.498	455.005	TRUE	3380.24	1.00487	3363.87	4723.79	1359.92	1359.92	1.00487	3380.24	556.498	15463.6	19741	0.0359876
AS - 291	AS	China	4050050210	Kaidu River	S	1	trunk stream	>10	15391.8	plateau - updip	184.515	2387.05	2351.88	2281.92	35.173	105.129	564.285	TRUE	2311.53	0.982843	2351.88	3296.46	944.58		0.982843	2311.53	105.129	32881.7	77500	0.00319719
AS - 292	AS	China	4050050210	Gaizi River	S	1	trunk stream	>10	8456	irregular high ground	57.465	3272.8	3136.89	1764.49	135.907	1508.31	1357.26	TRUE	2978.23	0.94942	3136.89	6427.92	3291.03	3291.03	0.94942	2978.23	1508.31	46865.9	30029	0.0321835
AS - 293	AS	China	4050050210	Me'erkapsu River tributary	S	1	trunk stream	>10	1372.7	ridge	205.465	3355.48	3244.3	3132.8	111.177	222.678	572.771	TRUE	3198.5	0.98588	3244.3	5289.47	2045.16	2045.16	0.98588	3198.5	222.678	14213	32873	0.0156672
AS - 294	AS	India	Indus River	Indus River	I	0	trunk stream	>10	29160.4	ridge	271.265	4151.37	4139.14	4128.68	12.231	22.694	913.511	TRUE	4140.44	1.00031	4139.14	5908.84	1769.7	1769.7	1.00031	4140.44	22.694	25620	40510	0.000885792
AS - 295	AS	Kazakhstan	4040050230	Ile River	S, V	1	trunk stream	>10	113750	plateau - downdip	358.735	475	438.626	417	36.374	58	190.498	TRUE	452.091	1.0307	438.626	759.858	321.232	321.232	1.0307	452.091	58	66375	86012	0.000873823
AS - 296	AS	Kazakhstan	4040050230	Lepsi River	V	1	trunk stream	>10	1292.2	ridge	367.94	960.638	952.352	767.731	8.286	192.907	267.902	TRUE	918.517	0.964472	952.352	1391.06	438.712	438.712	0.964472	918.517	192.907	11685.3	8371	0.0165085
AS - 297	AS	Kazakhstan	4040050230	(blank)	S	1	trunk stream	>10	1044.8	ridge	391.56	882.011	753.946	536.904	128.065	345.107	379.433	TRUE	759.058	1.00678	753.946	1497.46	743.519	743.519	1.00678	759.058	345.107	20162.3	23567	0.0171165
AS - 298	AS	Kazakhstan	4040050230	(blank)	S, V	1	trunk stream	>10	3409.6	plateau	348.145	699.587	670.881	583	28.706	116.587	110.135	TRUE	670.256	0.999069	670.881	1018.87	347.984	347.984	0.999069	670.256	116.587	20264	16726	0.00575341
AS - 299	AS	Tajikistan, Afghanistan	4040050220	Panj River	S	1	trunk stream	>10	112991	irregular high ground	286.39	413	406	353.995	7	59.005	214.362	TRUE	393.83	0.970026	406	923.122	517.122	517.122	0.970026	393.83	59.005	47402	50524	0.00124478
AS - 3	AS	China	Huang (Yellow) River	Yellow River	S	0	trunk stream	>10	247649	ridge	396.345	1347.65	1329.8	1301.01	17.848	46.641	539.366	TRUE	1333.19	1.00255	1329.8	2501.08	1171.28	1171.28	1.00255	1333.19	46.641	27605.8	28064	0.00168954
AS - 30	AS	China	4060007850	Yangkang Qu River	S	1	trunk stream	>10	2737.4	irregular high ground	175.04	3821.32	3780.68	3662.02	40.641	159.295	352.264	TRUE	3782.76	1.00055	3780.68	4472.6	691.924	691.924	1.00055	3782.76	159.295	27899.6	22154	0.00570958
AS - 300	AS	Kyrgyzstan	4040050240	Malyv Naryn River	S	1	trunk stream	>10	3870.4	ridge	206.755	2511.2	2412.75	2293.12	98.445	218.082	638.096	TRUE	2396.17	0.993126	2412.75	4024.29	1611.53	1611.53	0.993126	2396.17	218.082	16532.2	28609	0.0131913
AS - 301	AS	Kyrgyzstan	4040050240	(blank)	S	1	head stream	<10	147.92	ridge	212.685	2795.97	2691.54	2462	104.423	333.964	437.412	TRUE	2719.59	1.01042	2691.54	3711.53	1019.98	1019.98	1.01042	2719.59	333.964	13748.3	10316	0.0242913
AS - 302	AS	China	4080051220	Da Rezangbu River	S	1	trunk stream	>10	2872.6	irregular high ground	357.39	4877.72	4796.05	4712.27	81.675	165.452	278.684	TRUE	4764.44	0.99341	4796.05	5340.03	543.98	543.98	0.99341	4764.44	165.452	30453.9	68410	0.00543287
AS - 303	AS	China	Yangtze River	Dahe River	S	0	trunk stream	<10	319.4	ridge	281.855	553.947	525.541	463.401	28.406	90.546	291.305	TRUE	504.583	0.960122	525.541	1166.34	640.796	640.796	0.960122	504.583	90.546	4191.3	7497	0.0216033
AS - 304	AS	China	4050050270	Xiangride River	S	1	trunk stream	>10	8956.7	irregular high ground	25.52	3795.66	3745.07	3357.58	50.587	438.079	598.931	TRUE	3739.28	0.998454	3745.07	5090	1344.93	1344.93	0.998454	3739.28	438.079	38625.9	16309	0.0113416
AS - 305	AS	China	4060050420	Naren Guole River	I	1	trunk stream	>10	21956.7	ridge	57.72	3321.13	3248.9	3133.38	72.229	187.746	526.381	TRUE	3257.66	1.0027	3248.9	4839.7	1590.8	1590.8	1.0027	3257.66	187.746	37996	42143	0.0049412
AS - 306	AS	China	4050050270	Kunlun River tributary	S	1	trunk stream	>10	1219.4	ridge	391.75	3728.79	3576.17	3373.55	152.626	355.238	516.332	TRUE	3613.7	1.01049	3576.17	4927.69	1351.52	1351.52	1.01049	3613.7	355.238	18388.9	19547	0.0193181
AS - 307	AS	China	4050050320	Beida River	V	1	trunk stream	>10	4805.1	ridge	24.96	3324.68	2996.57	2809.54	328.102	515.139	464.054	TRUE	3046.81	1.01676	2996.57	4970.4	1973.83	1973.83	1.01676	3046.81	515.139	16455.2	29121	0.0313055
AS - 308	AS	China	4070050700	Shiyou River	S	1	trunk stream	<10	584.1	ridge	21.24	3092.15	2950.71	2554.16	141.437	537.99	323.998	TRUE	2880.86	0.976327	2950.71	4161.34	1210.63	1210.63	0.976327	2880.86	537.99	15356.2	19787	0.0350341
AS - 309	AS	China	4050050280	Danghe River tributary	I	1	trunk stream	<10	422.4	ridge	212.45	3449.55	3178.07	2728.17	271.476	721.382	345.614	TRUE	3128.12	0.984282	3178.07	4409.05	1230.98	1230.98	0.984282	3128.12	721.382	17533.6	25632	0.0411428
AS - 31	AS	China	4060007850	Yangkang Qu River	S	1	trunk stream	>10	1422.2	ridge	162.94	3855.78	3848.12	3832.66	7.658	23.119	185.758	TRUE	3845.27	0.999259	3848.12	4166.96	318.84	318.84	0.999259	3845.27	23.119	7317.1	10913	0.00315959
AS - 310	AS	China	4050050280	Dunhuang basin tributary	V	1	trunk stream	<10	540.7	ridge	389.23	3455.17	3369.38	2429.21	85.791	1025.96	361.254	TRUE	3150.13	0.934927	3369.38	4260.32	890.942	890.942	0.934927	3150.13	1025.96	17753.6	17318	0.0577891
AS - 311	AS	China	4050050280	Changma River	S	1	trunk stream	>10	13467.4	ridge	385.975	2018.86	1951.9	1880.16	66.964	138.706	392.257	TRUE	1930.31	0.988938	1951.9	2973.75	1021.85	1021.85	0.988938	1930.31	138.706	17098	35814	0.00811241
AS - 312	AS	Kyrgyzstan	4050050300	Chu RIver	I	1	trunk stream	>10	2012.8	irregular high ground	360.16	2320.07	2195.25	1896.17	124.821	423.901	510.242	TRUE	2173.07	0.989898	2195.25	3753.6	1558.35	1558.35	0.989898	2173.07	423.901	23849.3	27133	0.0177741
AS - 313	AS	China	Yangtze River	Xiaohe River	S	0	trunk stream	>10	1776.5	ridge	357.21	433.962	405.425	292.685	28.537	141.277	229.633	TRUE	385.417	0.950649	405.425	860.304	454.879	454.879	0.950649	385.417	141.277	4593.5	5178	0.0307559
AS - 314	AS	Kyrgyzstan	4040050240	Susamyr River	I	1	trunk stream	>10	4209.4	ridge	155.36	2073	1946.57	1488.06	126.432	584.943	785.691	TRUE	1832.07	0.941182	1946.57	3797.09	1850.53	1850.53	0.941182	1832.07	584.943	49699	67158	0.0117697
AS - 315	AS	Kyrgyzstan	4040050240	Naryn River	S	1	trunk stream	>10	5547.4	ridge	365.22	1967.22	1925.28	1824.95	41.943	142.271	838.139	TRUE	1886.84	0.980031	1925.28	3806.7	1881.42	1881.42	0.980031	1886.84	142.271	16597.4	30768	0.00857188
AS - 316	AS	China	4050050270	Kunlun River tributary	S	1	trunk stream	<10	693.3	ridge	11.845	4125.07	4045.03	3689.04	80.04	436.027	201.774	TRUE	4010.77	0.991531	4045.03	4997.54	952.515	952.515	0.991531	4010.77	436.027	15204.6	13076	0.0286773
AS - 317	AS	China	4070050700	Baiyang River	S	1	trunk stream	<10	443	ridge	13	3072.29	2931.74	2652.85	140.547	419.44	240.22	TRUE	2920.58	0.996195	2931.74	3856.49	924.754	924.754	0.996195	2920.58	419.44	15338.2	18200	0.0273461
AS - 318	AS	Kyrgyzstan	4040050240	Suntansary River	S	1	trunk stream	<10	410.2	ridge	222.26	2827.99	2688.75	2278.29	139.239	549.697	354.819	TRUE	2659.98	0.989299	2688.75	3917.69	1228.94	1228.94	0.989299	2659.98	549.697	16419.5	16465	0.0334783
AS - 319	AS	Mongolia	Yenisey River	(blank)	M	0	trunk stream	>10	17883.8	irregular high ground	292.795	1533.22	1204.22	1120.43	328.998	412.785	602.382	TRUE	1180.05	0.979932	1204.22	2774.81	1570.59	1570.59	0.979932	1180.05	412.785	103486	290483	0.0039888
AS - 32	AS	China	4060050420	Naren Guole River	S, I, V	1	trunk stream	>10	9730.7	ridge	8.37	3627.99	3553.49	3444.94	74.498	183.053	307.024	TRUE	3550.67	0.999206	3553.49	4336.41	782.917	782.917	0.999206	3550.67	183.053	25619	35501	0.0071452
AS - 320	AS	China	Ob River	Kanasi River	S	0	trunk stream	>10	5793.8	ridge	231.525	879.008	849.572	743.94	29.436	135.068	455.938	TRUE	843.152	0.992443	849.572	1963.43	1113.86	1113.86	0.992443	843.152	135.068	14673.3	12780	0.00920502
AS - 321	AS	Russia	Yenisey River	Yenesei River	S	0	trunk stream	>10	171729	irregular high ground	360.22	519.084	518	294	1.084	225.084	961.69	TRUE	404.665	0.781206	518	2367.32	1849.32	1849.32	0.781206	404.665	225.084	186735	311432	0.00120537
AS - 322	AS	Russia	Yenisey River	Reka Uda River	M	0	trunk stream	>10	6331.4	irregular high ground	21.195	882.163	858.445	811.019	23.718	71.144	403.134	TRUE	865.516	1.00824	858.445	1661.1	802.656	802.656	1.00824	865.516	71.144	17101.7	13129	0.00416005
AS - 323	AS	Russia	Yenisey River	Yenesei River tributary	S, V	0	trunk stream	<10	378.4	irregular high ground	380.03	1013	948.883	597.777	64.117	415.223	329.836	TRUE	899.977	0.948459	948.883	1681.56	732.679	732.679	0.948459	899.977	415.223	22973.3	20516	0.0180742
AS - 324	AS	Russia	Vitim	Reka Vitim River	M	0	trunk stream	>10	148505	ridge	374.895	521	475.031	467	45.969	54	521.482	TRUE	480.907	1.01237	475.031	1913.84	1438.8	1438.8	1.01237	480.907	54	63664	155079	0.000848203
AS - 325	AS	Russia	Ob River	Chulym River	S, V	0	trunk stream	>10	16139.9	irregular high ground	385.795	274.768	275.321	254.045	-0.553	20.723	155.532	TRUE	269.696	0.979568	275.321	639.253	363.932	363.932	0.979568	269.696	20.723	29970.8	24068	0.00069144
AS - 326	AS	Russia	Yenisey River	Angara River	S	0	trunk stream	>10	568347	plateau - downdip	356.34	449	449	412	0	37	144.459	TRUE	430.767	0.959393	449	847.146	398.146	398.146	0.959393	430.767	37	97497	157624	0.000379499
AS - 327	AS	Kazakhstan	Ob River	Bukhtarma River	S, V	0	trunk stream	>10	9976.4	ridge	263.685	452.66	443.69	432.431	8.97	20.229	464	TRUE	445.12	1.00322	443.69	1214.83	771.138	771.138	1.00322	445.12	20.229	9196.8	11246	0.00219957
AS - 328	AS	Russia	Chara	Reka Chara River	M	0	trunk stream	>10	10064	irregular high ground	42.685	663	637.026	559.317	25.974	103.683	504.995	TRUE	599.659	0.941341	637.026	1647.26	1010.23	1010.23	0.941341	599.659	103.683	31993	64124	0.0032408
AS - 329	AS	Myanmar	Irrawaddy River	Irrawaddy River	S, I	0	trunk stream	>10	77799.5	irregular high ground	312.585	100	100	95.731	0	4.269	284.609	TRUE	99.054	0.99054	100	611.878	511.878	511.878	0.99054	99.054	4.269	22839.3	16605	0.000186915
AS - 33	AS	Kyrgyzstan	4040050240	Uschel'ye Dongi	S	1	trunk stream	<10	184	ridge	194.34	1304.09	1243.91	996.72	60.182	307.371	255.676	TRUE	1223.34	0.983461	1243.91	1980.4	736.488	736.488	0.983461	1223.34	307.371	5845.2	5038	0.0525852
AS - 330	AS	Thailand, Lao PDR	Mekong River	Mekong River	S	0	trunk stream	>10	203732	irregular high ground	138.935	350	347.096	338.079	2.904	11.921	255.368	TRUE	345.71	0.996008	347.096	962.376	615.28	615.28	0.996008	345.71	11.921	31704	37427	0.000376009
AS - 331	AS	Thailand, Lao PDR	Mekong River	Mekong River	S	0	trunk stream	>10	212840	ridge	148.115	339.937	340	338	-0.063	1.937	272.346	TRUE	339.235	0.997749	340	874.638	534.638	534.638	0.997749	339.235	1.937	11414.9	13578	0.00016969
AS - 332	AS	Myanmar	Mekong River	Mekong River tributary	M	0	trunk stream	>10	1560.8	irregular high ground	161.955	535.14	513.046	392	22.094	143.14	429.938	TRUE	470.502	0.917076	513.046	1379	865.955	865.955	0.917076	470.502	143.14	42370	62773	0.00337833
AS - 333	AS	China	Mekong River	Lancang River	S	0	trunk stream	>10	144896	irregular high ground	153.16	530	526.266	519.987	3.734	10.013	272.452	TRUE	525.829	0.99917	526.266	1064.58	538.312	538.312	0.99917	525.829	10.013	18240.1	24928	0.000548955
AS - 334	AS	China	Mekong River	Mannanhui River	S	0	trunk stream	>10	2219.7	irregular high ground	289.005	621.534	616.295	565.018	5.239	56.516	265.118	TRUE	600.261	0.973983	616.295	1199.01	582.718	582.718	0.973983	600.261	56.516	25478.4	31464	0.00221819
AS - 335	AS	China	Mekong River	Lancang River tributary	S	0	trunk stream	<10	227.1	ridge	108.705	583.283	578.625	520	4.658	63.283	190.878	TRUE	564.166	0.975012	578.625	1032.56	453.937	453.937	0.975012	564.166	63.283	12971.3	12855	0.00487869
AS - 336	AS	China	Mekong River	Lancang River tributary	S	0	trunk stream	>10	1427.6	ridge	113.48	596.089	594.66	581.327	1.429	14.762	300.752	TRUE	587.451	0.987878	594.66	1217.37	622.714	622.714	0.987878	587.451	14.762	15336.8	29443	0.000962522
AS - 34	AS	Kyrgyzstan	4040050240	Karasaz River	I	1	trunk stream	<10	414	ridge	183.15	2857.47	2857.29	2674.23	0.177	183.238	127.316	TRUE	2774.31	0.97096	2857.29	3063.34	206.055	206.055	0.97096	2774.31	183.238	8019.8	11940	0.0228482
AS - 35	AS	China	Yangtze River	Qingshui River	S	0	trunk stream	>10	2220.8	plateau - downdip	244.79	2315.03	2308.53	2198.37	6.5	116.661	299.801	TRUE	2271.49	0.983953	2308.53	2997.76	689.229	689.229	0.983953	2271.49	116.661	21548	26388	0.00541401
AS - 36	AS	Kyrgyzstan	4040050240	(blank)	S	1	trunk stream	<10	184	plateau - downdip	17.965	1519.58	1475.46	1381.6	44.118	137.978	156.269	TRUE	1454.54	0.985824	1475.46	1872.76	397.303	397.303	0.985824	1454.54	137.978	2761.1	4270	0.0499721
AS - 37	AS	China	4050050280	Changma River	V	1	trunk stream	>10	8726.5	ridge	26.915	2858.47	2651.42	2477.32	207.058	381.15	909.352	TRUE	2654.44	1.00114	2651.42	5092.21	2440.79	2440.79	1.00114	2654.44	381.15	27319	47979	0.0139518
AS - 38	AS	Kyrgyzstan	4040050240	Kyrgyz Ata River	S	1	trunk stream	>10	1097.7	ridge	369.23	1222.47	1158.08	1081.37	64.388	141.104	121.786	TRUE	1165.2	1.00614	1158.08	1611.5	453.413	453.413	1.00614	1165.2	141.104	6911.7	9205	0.0204152
AS - 39	AS	Lao PDR	Mekong River	Namkading River	S	0	trunk stream	>10	14807.1	ridge	251.15	144	143	142	1	2	190.621	TRUE	143.104	1.00072	143	451.207	308.207	308.207	1.00072	143.104	2	3453.1	5078	0.00057919
AS - 4	AS	China	Huang (Yellow) River	Yellow River	S	0	trunk stream	>10	279004	ridge	50.1	1154.12	1151.17	1132.39	2.943	21.732	101.185	TRUE	1145.69	0.995239	1151.17	1363.83	212.659	212.659	0.995239	1145.69	21.732	11689	14865	0.00185918
AS - 40	AS	Kyrgyzstan	4040050240	Naryn River	S	1	trunk stream	>10	51896.4	irregular high ground	242.835	871	871	585.591	0	285.409	913.417	TRUE	755.118	0.866955	871	2808.91	1937.91	1937.91	0.866955	755.118	285.409	75612	100721	0.00377465
AS - 41	AS	Kyrgyzstan	4040050240	Isfayramsay River	S	1	trunk stream	>10	2215.5	ridge	375.28	1116.03	1088.49	1031.34	27.537	84.691	471.955	TRUE	1095.63	1.00656	1088.49	2078.64	990.145	990.145	1.00656	1095.63	84.691	6675.5	5275	0.0126868
AS - 42	AS	Kyrgyzstan	4040050240	Syr Darya tributary	S	1	trunk stream	>10	1779.5	ridge	361.3	1009.5	945.684	817.458	63.816	192.042	442.74	TRUE	895.522	0.946957	945.684	1837.7	892.012	892.012	0.946957	895.522	192.042	10451.6	20351	0.0183744
AS - 43	AS	Kazakhstan	4050050330	Tenle River	V	1	trunk stream	>10	3282	ridge	384.36	828.677	727.913	600.006	100.764	228.671	309.755	TRUE	678.773	0.932492	727.913	1474.45	746.538	746.538	0.932492	678.773	228.671	16351.3	35169	0.0139849
AS - 44	AS	Kyrgyzstan	4040050240	Isfayramsay River	S	1	trunk stream	>10	2120.5	ridge	204.35	1202.93	1184.02	1156	18.911	46.927	449.007	TRUE	1181.61	0.997963	1184.02	2116.72	932.698	932.698	0.997963	1181.61	46.927	4311.7	6428	0.0108836
AS - 45	AS	China	Yangtze River	Yuanjiang River	S	0	trunk stream	>10	35851.1	ridge	123.58	176	172.877	159	3.123	17	306.539	TRUE	167.903	0.971228	172.877	807.385	634.508	634.508	0.971228	167.903	17	20484.8	32010	0.000829884
AS - 46	AS	China	Ganges River	Qialuozangbu River	M	0	trunk stream	>10	2080.5	ridge	199.07	4472	4456.42	4422.57	15.583	49.434	256.979	TRUE	4439.16	0.996127	4456.42	4973.1	516.678	516.678	0.996127	4439.16	49.434	11919.5	25979	0.00414732
AS - 47	AS	China	Yangtze River	Yinjiang River	S	0	trunk stream	<10	727.8	ridge	323.49	496.67	486.35	460.013	10.32	36.657	379.76	TRUE	474.18	0.974978	486.35	1242.46	756.106	756.106	0.974978	474.18	36.657	5065.1	10195	0.00723717
AS - 48	AS	China	Yangtze River	Apeng River tributary	S	0	head stream	<10	76.327	ridge	138.455	528.452	515.931	461.847	12.521	66.605	227.189	TRUE	496.969	0.963247	515.931	1012.78	496.846	496.846	0.963247	496.969	66.605	4202.2	6517	0.01585
AS - 49	AS	China	Yangtze River	Apeng River tributary	S	0	trunk stream	<10	325.2	ridge	121.415	539.74	510.538	408.848	29.202	130.892	270.504	TRUE	454.702	0.890632	510.538	1055.25	544.712	544.712	0.890632	454.702	130.892	9169.7	19545	0.0142744
AS - 5	AS	China, Russia	Amur River	Amur River	M, V, I, S	0	trunk stream	>10	982997	irregular high ground	157.065	99	62	51	37	48	177.679	TRUE	60.8783	0.981907	62	682.401	620.401	620.401	0.981907	60.8783	48	265028	690569	0.000181113
AS - 50	AS	Russia	Amur River	Zeya River	S	0	trunk stream	>10	81432	irregular high ground	242.955	308	308	215.429	0	92.571	277.081	TRUE	257.096	0.834728	308	998.59	690.59	690.59	0.834728	257.096	92.571	78863	142276	0.00117382
AS - 51	AS	Bangladesh	Kamaphuli River	Karnaphuli River	S	0	trunk stream	>10	11299	ridge	282.805	13.188	14	3.001	-0.812	10.187	176.137	TRUE	7.5397	0.53855	14	325.464	311.464	311.464	0.53855	7.5397	10.187	13310.2	24213	0.000765353
AS - 52	AS	Pakistan	Indus River	Indus River	S	0	trunk stream	>10	317686	plateau - updip	258.31	216	213	200	3	16	146.626	TRUE	205.964	0.966966	213	519.188	306.188	306.188	0.966966	205.964	16	21208	43645	0.000754432
AS - 53	AS	China	Ganges River	Yarlung Zangbo River	I	0	trunk stream	>10	124396	irregular high ground	121.1	3692.55	3643.41	3576.38	49.145	116.168	896.691	TRUE	3650.84	1.00204	3643.41	5737.9	2094.49	2094.49	1.00204	3650.84	116.168	53938	63541	0.00215373
AS - 54	AS	China	Yangtze River	Xieshui River	S	0	trunk stream	>10	3200.3	ridge	173.745	74.006	73.459	69	0.547	5.006	209.404	TRUE	71.9586	0.979575	73.459	516.665	443.206	443.206	0.979575	71.9586	5.006	3081.7	4135	0.00162443
AS - 55	AS	India	Indus River	Sutlej River	S	0	trunk stream	>10	50550.2	ridge	280.17	481	481	480.394	0	0.606	169.285	TRUE	480.746	0.999473	481	848.797	367.797	367.797	0.999473	480.746	0.606	5901.4	8106	0.000102687
AS - 56	AS	China	Yangtze River	Zhouhe River	S	0	trunk stream	>10	10238	ridge	317.92	324.633	265.877	252.475	58.756	72.158	299.537	TRUE	278.755	1.04843	265.877	805.436	539.559	539.559	1.04843	278.755	72.158	5142	10726	0.0140331
AS - 57	AS	China	Ganges River	Nyang Qu River	S	0	trunk stream	>10	5860.1	irregular high ground	208.47	4426.05	4143.69	4009	282.361	417.049	352.092	TRUE	4119.35	0.994126	4143.69	5588.01	1444.32	1444.32	0.994126	4119.35	417.049	61748	148982	0.00675405
AS - 58	AS	China	Yangtze River	Pengxi Brook	S	0	trunk stream	>10	5165.5	ridge	190.555	126.164	119.248	86.395	6.916	39.769	442.242	TRUE	117.976	0.989337	119.248	936.994	817.746	817.746	0.989337	117.976	39.769	19416.4	13115	0.00204822
AS - 59	AS	China	Yangtze River	Luoxinxi River	S	0	head stream	<10	150.1	ridge	303.97	515.311	498.757	496.76	16.554	18.551	192.215	TRUE	506.295	1.01511	498.757	1103.2	604.44	604.44	1.01511	506.295	18.551	3026	4825	0.00613054
AS - 6	AS	China	Huang (Yellow) River	Yellow River	S	0	trunk stream	>10	229286	irregular high ground	55.455	1480.5	1487.17	1421.7	-6.671	58.802	303.916	FALSE	1462.73		1462.73	2247.75	785.024	760.581	0.983564		58.802	48628	48220
AS - 60	AS	China	Ganges River	Yarlung Zangbo River	I	0	trunk stream	>10	120686	ridge	98.255	3808.22	3741.07	3688.49	67.148	119.729	959.375	TRUE	3721.12	0.994666	3741.07	5695.19	1954.12	1954.12	0.994666	3721.12	119.729	102353	244301	0.00116977
AS - 61	AS	China	Yangtze River	Yinjiang River	S	0	trunk stream	<10	727.8	ridge	312.07	560.998	548.626	521.083	12.372	39.915	238.855	TRUE	540.302	0.984827	548.626	1163.1	614.469	614.469	0.984827	540.302	39.915	4145	7051	0.00962967
AS - 62	AS	China	Yangtze River	Maoba River	S	0	trunk stream	<10	269.1	ridge	173.45	351.25	275.349	112.614	75.901	238.636	721.377	TRUE	247.415	0.898551	275.349	1689.57	1414.22	1414.22	0.898551	247.415	238.636	10495.3	14983	0.0227374
AS - 63	AS	China	Yangtze River	Tanglang River	S	0	trunk stream	>10	3131.4	irregular high ground	353.55	1886	1886.28	1831.08	-0.275	54.919	181.386	TRUE	1851.41	0.981514	1886.28	2189.45	303.177	303.177	0.981514	1851.41	54.919	31710	65534	0.00173191
AS - 64	AS	China	Ganges River	Duilong Qu River	I	0	trunk stream	>10	2897.6	ridge	140.88	4304.72	4119.26	3961.13	185.455	343.582	548.762	TRUE	4097.85	0.994802	4119.26	5595.17	1475.91	1475.91	0.994802	4097.85	343.582	34465	68079	0.00996901
AS - 65	AS	China	Hai River	Yangwu River	S	0	trunk stream	<10	914.3	ridge	147.285	1175.19	1099.26	970.251	75.922	204.935	420.169	TRUE	1108.43	1.00834	1099.26	2077.27	978.006	978.006	1.00834	1108.43	204.935	13416.7	14338	0.0152746
AS - 66	AS	Myanmar	Salween River	(blank)	S	0	trunk stream	<10	851.7	ridge	261.225	1201.01	1193.42	1128	7.591	73.011	290.273	TRUE	1178.92	0.987846	1193.42	1811.39	617.974	617.974	0.987846	1178.92	73.011	26164.3	25979	0.00279048
AS - 67	AS	Nepal	Ganges River	Bagmati River	S	0	trunk stream	<10	678.2	irregular high ground	216.7	1282.62	1167.75	618.069	114.867	664.552	434.743	TRUE	977.844	0.837372	1167.75	2082.13	914.378	914.378	0.837372	977.844	664.552	30993	46634	0.021442
AS - 68	AS	India	Indus River	Tawi River	S	0	trunk stream	>10	1493.8	ridge	258.29	516.601	466.428	385.396	50.173	131.205	280.205	TRUE	465.102	0.997157	466.428	1322.94	856.508	856.508	0.997157	465.102	131.205	11796.7	15191	0.0111222
AS - 69	AS	China	Huang (Yellow) River	Duo Qu River	S	0	trunk stream	>10	4341.7	ridge	203.705	4375.13	4362.11	4332	13.025	43.131	180.893	TRUE	4360.27	0.99958	4362.11	4734.24	372.136	372.136	0.99958	4360.27	43.131	17073.2	19295	0.00252624
AS - 7	AS	China	Yangtze River	Zhanma Brook	S	0	head stream	<10	28.225	ridge	175.15	445.893	444.356	173.831	1.537	272.062	323.128	TRUE	340.81	0.766974	444.356	1005.8	561.44	561.44	0.766974	340.81	272.062	7322.5	9279	0.0371543
AS - 70	AS	China	Hai River	Hutuo River	S	0	trunk stream	>10	9447.5	irregular high ground	168.445	755.051	702.927	305.891	52.124	449.16	497.581	TRUE	583.533	0.830147	702.927	1812.26	1109.33	1109.33	0.830147	583.533	449.16	58259	72988	0.00770971
AS - 71	AS	Mongolia	Amur River	Herlen River	I	0	trunk stream	>10	12697.5	irregular high ground	163.975	1318.07	1263.54	1216.93	54.537	101.141	154.281	TRUE	1285.2	1.01715	1263.54	1739.47	475.93	475.93	1.01715	1285.2	101.141	53288	56825	0.00189801
AS - 72	AS	China	Yangtze River	Apeng River	S	0	trunk stream	>10	5032.5	ridge	286.69	589.202	351.797	343.871	237.405	245.331	348.198	TRUE	432.004	1.22799	351.797	1416.18	1064.38	1064.38	1.22799	432.004	245.331	8990.6	18900	0.0272875
AS - 73	AS	Lao PDR	Mekong River	Nam Xuang River	S, V	0	trunk stream	<10	623.2	ridge	321.655	378.465	365.682	311.041	12.783	67.424	568.604	TRUE	364.383	0.996449	365.682	1575.77	1210.09	1210.09	0.996449	364.383	67.424	18193.8	12467	0.00370588
AS - 74	AS	Nepal	Ganges River	Kali Gandaki River	S	0	trunk stream	>10	11727.2	ridge	178.235	238.128	220.794	200.63	17.334	37.498	705.253	TRUE	212.758	0.963605	220.794	1523.82	1303.03	1303.03	0.963605	212.758	37.498	13113.3	29108	0.00285954
AS - 75	AS	Nepal	Ganges River	Kamali River	S	0	trunk stream	>10	45745.9	ridge	213.56	236.349	203.071	176.105	33.278	60.244	488.37	TRUE	201.071	0.99015	203.071	1518.76	1315.68	1315.68	0.99015	201.071	60.244	25897	49753	0.00232629
AS - 76	AS	Myanmar	Irrawaddy River	Myitnge River	S	0	trunk stream	>10	25619.5	plateau - updip	302.77	280.669	193.256	148.634	87.413	132.035	444.613	TRUE	212.423	1.09918	193.256	1327.28	1134.02	1134.02	1.09918	212.423	132.035	20494.1	34754	0.00644259
AS - 77	AS	Myanmar	Salween River	Thanlyin River tributary	S	0	trunk stream	<10	546.3	ridge	262.65	465.221	369.831	260	95.39	205.221	571.482	TRUE	374.421	1.01241	369.831	1586.67	1216.84	1216.84	1.01241	374.421	205.221	9824.6	14262	0.0208885
AS - 78	AS	Pakistan	Indus River	Poonch River	S	0	trunk stream	>10	3850.6	ridge	225.18	512.2	503.212	373.682	8.988	138.518	114.542	TRUE	486.439	0.966668	503.212	1000.85	497.642	497.642	0.966668	486.439	138.518	17443	10643	0.00794118
AS - 79	AS	Russia	Amur River	Reka Ingoda River	M	0	trunk stream	>10	22072	ridge	150.63	650.276	633.454	586.611	16.822	63.665	213.926	TRUE	637.909	1.00703	633.454	1139.41	505.953	505.953	1.00703	637.909	63.665	83300	53086	0.000764286
AS - 8	AS	China	Yangtze River	Fushui River	S	0	trunk stream	<10	584.6	ridge	35.38	63.358	58.681	53.001	4.677	10.357	187.8	TRUE	58.8559	1.00298	58.681	492.065	433.384	433.384	1.00298	58.8559	10.357	6416.5	9151	0.00161412
AS - 80	AS	China	Yangtze River	Guishanhe River	S	0	trunk stream	>10	1626.3	ridge	175.45	590.868	420.636	319.934	170.232	270.934	239.414	TRUE	492.377	1.17055	420.636	1143.54	722.903	722.903	1.17055	492.377	270.934	9960.8	11880	0.0272
AS - 81	AS	India	Indus River	Ujh RIver	S	0	trunk stream	>10	1078.5	ridge	221.605	549.737	508.788	410.26	40.949	139.477	224.779	TRUE	490.928	0.964897	508.788	1112.38	603.588	603.588	0.964897	490.928	139.477	9713.5	13437	0.0143591
AS - 82	AS	China	Yangtze River	Meijiang River tributary	S	0	head stream	<10	212.47	ridge	168.055	273.543	268.657	259.012	4.886	14.531	107.946	TRUE	269.93	1.00474	268.657	560.186	291.529	291.529	1.00474	269.93	14.531	14847.3	12110	0.000978696
AS - 83	AS	China	Yangtze River	Yongning River	S	0	trunk stream	>10	2448.2	plateau - downdip	24.04	285.687	268.374	260.097	17.313	25.59	186.901	TRUE	278.191	1.03658	268.374	881.535	613.161	613.161	1.03658	278.191	25.59	15667.1	15056	0.00163336
AS - 84	AS	China	Yangtze River	Yongning River	S	0	trunk stream	>10	2972.4	plateau	30.785	260.861	244.981	241.056	15.88	19.805	145.976	TRUE	254.829	1.0402	244.981	608.814	363.833	363.833	1.0402	254.829	19.805	17878.6	17866	0.00110775
AS - 85	AS	China	Yangtze River	Tuojiang River	S	0	trunk stream	>10	23572.8	ridge	158.325	269.844	248.001	247	21.843	22.844	138.281	TRUE	258.879	1.04386	248.001	502.952	254.951	254.951	1.04386	258.879	22.844	5914	9313	0.0038627
AS - 86	AS	China	Yangtze River	Wentang River	S	0	trunk stream	<10	201.2	ridge	119.455	225.342	206.376	183.658	18.966	41.684	187.367	TRUE	210.312	1.01907	206.376	614.46	408.084	408.084	1.01907	210.312	41.684	7027.3	8313	0.00593172
AS - 87	AS	China	Yangtze River	Wubu River	S	0	trunk stream	<10	706.7	ridge	314.735	206.782	200.96	186.334	5.822	20.448	193.101	TRUE	197.114	0.980864	200.96	528.015	327.055	327.055	0.980864	197.114	20.448	4360.3	6764	0.00468959
AS - 88	AS	Pakistan	Indus River	Daro Jhal River	S	0	trunk stream	<10	467.6	irregular high ground	137.835	968	918.927	691.136	49.073	276.864	159.743	TRUE	878.695	0.956219	918.927	1440.26	521.337	521.337	0.956219	878.695	276.864	18394.2	19466	0.0150517
AS - 89	AS	China	Yangtze River	Xhouhe River tributary	S	0	trunk stream	>10	1182.9	ridge	342.91	373.673	363.327	329.181	10.346	44.492	281.401	TRUE	352.413	0.96996	363.327	955.14	591.813	591.813	0.96996	352.413	44.492	9126	14307	0.0048753
AS - 9	AS	China	Huang (Yellow) River	Yellow River	S	0	trunk stream	>10	387878	irregular high ground	198.895	984.169	981.346	845	2.823	139.169	201.398	TRUE	925.086	0.942671	981.346	1295.55	314.203	314.203	0.942671	925.086	139.169	122010	169940	0.00114064
AS - 90	AS	China	Yangtze River	Huaxi River	S	0	trunk stream	<10	257.9	ridge	338.595	253.301	221.812	185.516	31.489	67.785	155.482	TRUE	234.451	1.05698	221.812	536.48	314.668	314.668	1.05698	234.451	67.785	5563.3	5076	0.0121843
AS - 91	AS	China	Yangtze River	Tuojiang River	S	0	trunk stream	>10	6675.8	ridge	151.52	442.515	438.084	405.607	4.431	36.908	262.246	TRUE	425.759	0.971867	438.084	978.379	540.295	540.295	0.971867	425.759	36.908	23939	35657	0.00154175
AS - 92	AS	Myanmar	Irrawaddy River	Chindwin River tributary	S	0	trunk stream	<10	459.8	ridge	122.755	286.353	264.5	239.137	21.853	47.216	128.238	TRUE	265.703	1.00455	264.5	811.212	546.712	546.712	1.00455	265.703	47.216	5640.9	8094	0.0083703
AS - 93	AS	China	Xi River	Hongshui River	S	0	trunk stream	>10	114375	plateau - downdip	115.48	101	101.011	91.804	-0.011	9.196	473.757	TRUE	97.151	0.961787	101.011	848.898	747.887	747.887	0.961787	97.151	9.196	23236.6	31908	0.000395755
AS - 94	AS	Thailand	Chao Phraya	Ping River	S	0	trunk stream	>10	21527.1	ridge	73.83	241	241	241	0	0	382.756	TRUE	241	1	241	946.058	705.058	705.058	1	241	0	6978.9	13916	0
AS - 95	AS	China	Yangtze River	Xhouhe River tributary	S	0	trunk stream	<10	754.7	ridge	358.1	431.454	415.411	379.522	16.043	51.932	178.959	TRUE	409.461	0.985678	415.411	869.617	454.206	454.206	0.985678	409.461	51.932	8060.9	11200	0.00644246
AS - 96	AS	Thailand, Myanmar	Salween River	Pai River	S	0	trunk stream	>10	7178.4	irregular high ground	290.29	183.377	170.641	110	12.736	73.377	401.213	TRUE	133.667	0.783323	170.641	1050.98	880.339	880.339	0.783323	133.667	73.377	39654	88138	0.00185043
AS - 97	AS	China	Yangtze River	Xieshui River	S	0	trunk stream	>10	2089.2	ridge	154.315	122.257	122.731	103.565	-0.474	18.692	271.746	TRUE	111.294	0.906815	122.731	536.09	413.359	413.359	0.906815	111.294	18.692	6201.8	11933	0.00301396
AS - 98	AS	China	Yangtze River	Apeng River tributary	S	0	trunk stream	<10	570.7	ridge	347.54	529.005	516.017	384.861	12.988	144.144	247.631	TRUE	461.059	0.893495	516.017	1199.04	683.025	683.025	0.893495	461.059	144.144	5875.1	9086	0.0245347
AS - 99	AS	China	Yangtze River	Youshui River tributary	S	0	trunk stream	<10	245.1	ridge	132.645	494.263	492.88	444.99	1.383	49.273	238.015	TRUE	471.2	0.956013	492.88	932.477	439.597		0.956013	471.2	49.273	5742.5	8818	0.00858041
AU-WPAC - 0	AU-WPAC	Australia	Endorheic basin	Finke River	S	1	trunk stream	>10	4045.4	irregular high ground	201.52	567.052	556.066	472.005	10.986	95.047	100.912	TRUE	554.854	0.99782	556.066	858.083	302.017	302.017	0.99782	554.854	95.047	44476.1	18727	0.00213704
AU-WPAC - 1	AU-WPAC	Australia	Victoria River	Victoria River	S	0	trunk stream	>10	99412.5	irregular high ground	345.765	6	0.784	-10.85	5.216	16.85	105.595	TRUE	-2.299	-2.9324	0.784	296.406	295.622	295.622	-2.9324	-2.299	16.85	111599	180330	0.000150987
AU-WPAC - 10	AU-WPAC	New Zealand	Ashley Gorge-Rakahuri River	Ashley River	S, V	0	trunk stream	<10	613.6	ridge	177.055	382.388	347.507	211.156	34.881	171.232	314.646	TRUE	328.955	0.946614	347.507	1059.5	711.99	711.99	0.946614	328.955	171.232	14008.6	14342	0.0122233
AU-WPAC - 11	AU-WPAC	New Zealand	Butler River	Buller River	I	0	trunk stream	>10	6409.5	irregular high ground	330.155	73.481	16.158	4.287	57.323	69.194	469.634	TRUE	21.4054	1.32476	16.158	999.179	983.021	983.021	1.32476	21.4054	69.194	27839.4	68741	0.00248547
AU-WPAC - 12	AU-WPAC	New Zealand	Porangahau River	Porangahau River	S, V	0	trunk stream	<10	835.8	ridge	124.325	24.378	9.349	3.573	15.029	20.805	108.176	TRUE	12.7032	1.35877	9.349	268.691	259.342	259.342	1.35877	12.7032	20.805	9551.9	17586	0.0021781
AU-WPAC - 13	AU-WPAC	New Zealand	Clutha River	Clutha River	M	0	trunk stream	>10	12154.7	ridge	152.215	196	196	142.361	0	53.639	679.95	TRUE	169.576	0.865182	196	1584.13	1388.13	1388.13	0.865182	169.576	53.639	24028	38834	0.00223235
AU-WPAC - 14	AU-WPAC	Australia	King River	King River	S	0	trunk stream	<10	674.9	ridge	301.375	231	134.11	14.096	96.89	216.904	441.971	TRUE	173.087	1.29063	134.11	1028.75	894.639	894.639	1.29063	173.087	216.904	19125.5	16754	0.0113411
AU-WPAC - 15	AU-WPAC	Australia	Gordon River	Lake Gordon	I	0	trunk stream	>10	1061.6	ridge	308.18	296	296	296	0	0	154.6	TRUE	296	1	296	633.868	337.868	337.868	1	296	0	7382.5	7658	0
AU-WPAC - 16	AU-WPAC	Australia	Gordon River	Lake Gordon	I	0	trunk stream	>10	1287.9	ridge	280.265	296	296.038	296	-0.038	0	159.639	TRUE	296	0.999872	296.038	560.523	264.485	264.485	0.999872	296	0	2543.1	3384	0
AU-WPAC - 17	AU-WPAC	Australia	Gordon River	Gordon River	I	0	trunk stream	>10	2188.9	ridge	296.82	296	272.661	60.615	23.339	235.385	285.349	TRUE	193.384	0.709246	272.661	730.55	457.889	457.889	0.709246	193.384	235.385	6719.1	9610	0.0350322
AU-WPAC - 18	AU-WPAC	Australia	Gordon River	Denison River	I	0	trunk stream	<10	404.7	ridge	284.25	149.589	132.462	76.069	17.127	73.52	334.847	TRUE	109.418	0.826034	132.462	812.72	680.258	680.258	0.826034	109.418	73.52	6139.7	11006	0.0119745
AU-WPAC - 19	AU-WPAC	Australia	Clarence River	Mann River	I	0	trunk stream	>10	8333.8	ridge	38.11	74.545	70	63.033	4.545	11.512	178.9	TRUE	67.5331	0.964758	70	608.903	538.903	538.903	0.964758	67.5331	11.512	8568.9	17124	0.00134346
AU-WPAC - 2	AU-WPAC	Australia	Ord River	(blank)	S, I, V	0	head stream	<10	92.975	ridge	121.545	92	92	74.755	0	17.245	113.226	TRUE	87.255	0.948424	92	308.51	216.51	216.51	0.948424	87.255	17.245	4026.9	3635	0.00428245
AU-WPAC - 20	AU-WPAC	Papua New Guinea	Kikori River	Waga River	S	0	trunk stream	>10	3143.9	ridge	225.025	778.992	755.37	553.231	23.622	225.761	461.468	TRUE	665.771	0.881383	755.37	1521.3	765.926	765.926	0.881383	665.771	225.761	13411.1	22066	0.0168339
AU-WPAC - 21	AU-WPAC	Indonesia	Indragiri River	Lake Singkarak tributary	V	0	trunk stream	>10	1366.4	plateau - downdip	72.805	363	363.485	219.047	-0.485	143.953	258.38	TRUE	318.169	0.87533	363.485	928.805	565.32	565.32	0.87533	318.169	143.953	23338.1	23845	0.00616815
AU-WPAC - 22	AU-WPAC	Australia	Endorheic basin	Jay Creek	I	1	head stream	<10	121.81	ridge	191.57	746.403	741.305	695.505	5.098	50.898	154.361	TRUE	731.017	0.986121	741.305	1021.98	280.679	280.679	0.986121	731.017	50.898	9166.8	9092	0.00555243
AU-WPAC - 23	AU-WPAC	Indonesia	Asimi River	(blank)	S, V	0	trunk stream	<10	702.9	ridge	32.82	506.24	353.037	52.182	153.203	454.058	272.458	TRUE	361.194	1.02311	353.037	1107.33	754.288	754.288	1.02311	361.194	454.058	13629	14284	0.0333156
AU-WPAC - 24	AU-WPAC	Australia	Endorheic basin	Hugh River tributary	I	1	trunk stream	<10	154.3	ridge	239.355	735.034	731.6	674.334	3.434	60.7	134.027	TRUE	707.729	0.967371	731.6	1184.05	452.45	452.45	0.967371	707.729	60.7	7627.2	11257	0.00795836
AU-WPAC - 25	AU-WPAC	Australia	Endorheic basin	Todd River	I	1	trunk stream	<10	519.8	ridge	195.785	574.002	571.437	562	2.565	12.002	120.068	TRUE	567.311	0.992779	571.437	741.515	170.078	170.078	0.992779	567.311	12.002	3351.6	6131	0.00358098
AU-WPAC - 26	AU-WPAC	Indonesia	Koro Lamoito	(blank)	S	0	trunk stream	>10	2547.8	irregular high ground	94.125	277.12	213.546	8.13	63.574	268.99	294.364	TRUE	152.078	0.712154	213.546	745.815	532.269	532.269	0.712154	152.078	268.99	21570	32897	0.0124706
AU-WPAC - 27	AU-WPAC	Indonesia	Antokan River	Lake Maninjao tributary	V	0	trunk stream	<10	262.3	ridge	317.105	461	430.493	56.799	30.507	404.201	465.433	TRUE	316.872	0.736068	430.493	1557.82	1127.33	1127.33	0.736068	316.872	404.201	14930.1	17466	0.0270729
AU-WPAC - 28	AU-WPAC	New Zealand	Waiau River	Waiau River	S	0	trunk stream	>10	2142.8	ridge	168.035	303.666	273.285	221.007	30.381	82.659	155.429	TRUE	279.815	1.02389	273.285	659.389	386.104	386.104	1.02389	279.815	82.659	14528.1	13753	0.00568959
AU-WPAC - 29	AU-WPAC	Indonesia	Palu River	Palu River	I	0	trunk stream	>10	1269.4	irregular high ground	255.57	537.004	517.323	82.326	19.681	454.678	403.124	TRUE	356.131	0.688412	517.323	1340.72	823.397	823.397	0.688412	356.131	454.678	14526	18958	0.031301
AU-WPAC - 3	AU-WPAC	Australia	Fitzroy River	Fitzroy River tributary	I	0	head stream	<10	16.408	ridge	190.625	334.129	359.501	230.964	-25.372	103.165	124.532	FALSE	308.865		308.865	516.671	207.806	157.17	0.85915		103.165	2468.24	1983
AU-WPAC - 30	AU-WPAC	Australia	Gordon River	Gordon River	S	0	trunk stream	>10	5084.5	plateau	304.265	22.178	18.797	7.185	3.381	14.993	167.384	TRUE	16.0112	0.851793	18.797	262.649	243.852	243.852	0.851793	16.0112	14.993	7482.1	10097	0.00200385
AU-WPAC - 31	AU-WPAC	Australia	Endorheic basin	Ellery Creek	I	1	head stream	<10	195.07	ridge	201.205	744.56	738.1	718.391	6.46	26.169	117.17	TRUE	733.343	0.993555	738.1	998.019	259.919	259.919	0.993555	733.343	26.169	3509.3	4935	0.00745704
AU-WPAC - 32	AU-WPAC	Indonesia	Rokan River	(blank)	M	0	trunk stream	>10	3261.6	ridge	73.99	115.928	113.666	83.011	2.262	32.917	202.085	TRUE	99.4192	0.874661	113.666	468.393	354.727	354.727	0.874661	99.4192	32.917	10932.6	17989	0.0030109
AU-WPAC - 33	AU-WPAC	Australia	Murray-Darling River	Goulborn River	I	0	trunk stream	>10	7336.5	plateau	365.775	152.058	148.058	143.644	4	8.414	208.337	TRUE	148.364	1.00207	148.058	663.502	515.444	515.444	1.00207	148.364	8.414	17617.9	25377	0.000477582
AU-WPAC - 34	AU-WPAC	New Zealand	Waiau River	Waiau River	S	0	trunk stream	>10	2948.5	irregular high ground	137.63	142.4	81.666	34.264	60.734	108.136	183.402	TRUE	72.0893	0.882734	81.666	630.059	548.393	548.393	0.882734	72.0893	108.136	18237.3	38903	0.00592939
AU-WPAC - 35	AU-WPAC	New Zealand	Hurunui River	Hurunui River	S	0	trunk stream	>10	2168.9	ridge	152.26	138.295	122.208	79.591	16.087	58.704	192.327	TRUE	119.493	0.977782	122.208	570.478	448.27	448.27	0.977782	119.493	58.704	14322.1	15050	0.00409884
AU-WPAC - 36	AU-WPAC	Papua New Guinea	Bulolo River	Bulolo River	S, V	0	trunk stream	>10	2408.4	irregular high ground	324.79	564.176	511.543	161.715	52.633	402.461	761.097	TRUE	400.93	0.783767	511.543	2143.78	1632.24	1632.24	0.783767	400.93	402.461	32321	43013	0.012452
AU-WPAC - 37	AU-WPAC	New Zealand	Hurunui River	Hurunui River	S	0	trunk stream	>10	2580.6	ridge	163.555	78.052	76.053	56.139	1.999	21.913	181.055	TRUE	67.7054	0.89024	76.053	534.054	458.001	458.001	0.89024	67.7054	21.913	5764.9	8930	0.00380111
AU-WPAC - 38	AU-WPAC	Australia	Clarence River	Timbarra River	I	0	trunk stream	>10	1358.9	irregular high ground	48.98	371.002	284.393	195.057	86.609	175.945	301.636	TRUE	309.777	1.08926	284.393	1153.52	869.122	869.122	1.08926	309.777	175.945	28371.7	32391	0.00620143
AU-WPAC - 39	AU-WPAC	Australia	Florentine River	Florentine River	I	0	trunk stream	<10	441.7	plateau	48.7	358.463	351.17	182.951	7.293	175.512	225.324	TRUE	266.286	0.758284	351.17	802.758	451.588	451.588	0.758284	266.286	175.512	10267.4	17691	0.0170941
AU-WPAC - 4	AU-WPAC	Australia	Fitzroy River	Fitzroy Rier	S, I, V	0	trunk stream	>10	17258.8	ridge	219.205	182.786	159.918	144.613	22.868	38.173	175.971	TRUE	160.346	1.00268	159.918	576.207	416.289	416.289	1.00268	160.346	38.173	27106	52277	0.00140829
AU-WPAC - 40	AU-WPAC	Australia	Gordon River	Gordon River	S	0	trunk stream	<10	541.9	ridge	271.045	444.14	419.66	371.767	24.48	72.373	307.038	TRUE	411.904	0.981517	419.66	1086.21	666.549	666.549	0.981517	411.904	72.373	4912.2	7179	0.0147333
AU-WPAC - 41	AU-WPAC	Papua New Guinea	Purari River	Purani River	S	0	trunk stream	>10	24733.6	ridge	212.125	42	42	41	0	1	144.145	TRUE	41.6771	0.992312	42	317.914	275.914	275.914	0.992312	41.6771	1	2634.99	2791	0.000379508
AU-WPAC - 42	AU-WPAC	Papua New Guinea	Purari River	Purari River	S	0	trunk stream	>10	25036.3	ridge	60.63	35	34	32.412	1	2.588	131.707	TRUE	33.23	0.977353	34	366.571	332.571	332.571	0.977353	33.23	2.588	4670.1	10479	0.000554164
AU-WPAC - 43	AU-WPAC	Malaysia	Baram River	Batang Baram River	S	0	trunk stream	>10	2720.9	irregular high ground	301.66	432.097	323.096	205.983	109.001	226.114	371.52	TRUE	301.404	0.932862	323.096	1528.65	1205.55	1205.55	0.932862	301.404	226.114	27886	52881	0.00810851
AU-WPAC - 44	AU-WPAC	Papua New Guinea	Musa River	Musa River	S	0	trunk stream	>10	4941.6	ridge	33.01	106.031	103.724	41.973	2.307	64.058	268.299	TRUE	80.9214	0.780161	103.724	690.785	587.061	587.061	0.780161	80.9214	64.058	16973.2	21828	0.00377407
AU-WPAC - 45	AU-WPAC	Indonesia	Alas River	(blank)	M, S	0	trunk stream	>10	3355.9	irregular high ground	225.09	101.001	99.091	32.973	1.91	68.028	299.101	TRUE	92.1865	0.930321	99.091	679.898	580.807	580.807	0.930321	92.1865	68.028	50605	21512	0.00134429
AU-WPAC - 46	AU-WPAC	Indonesia	Wanggar River	Wanggar RIver	S	0	trunk stream	>10	1107.3	plateau	190.775	201.614	144.577	71.251	57.037	130.363	149.701	TRUE	134.531	0.930514	144.577	633.013	488.436	488.436	0.930514	134.531	130.363	15009.7	25340	0.00868525
AU-WPAC - 47	AU-WPAC	Australia	Endorheic basin	Finke River	S	1	trunk stream	>10	1639	ridge	208.78	632.279	625.255	608.473	7.024	23.806	103.642	TRUE	626.109	1.00137	625.255	866.743	241.488	241.488	1.00137	626.109	23.806	12054.4	10250	0.00197488
AU-WPAC - 48	AU-WPAC	Australia	Murray-Darling River	Rocky Creek	S, V	0	trunk stream	<10	407.1	ridge	91.865	392.707	361.59	342.091	31.117	50.616	192.789	TRUE	353.554	0.977775	361.59	845.849	484.259	484.259	0.977775	353.554	50.616	8542.2	21679	0.00592541
AU-WPAC - 49	AU-WPAC	Indonesia	Batanghari River	Batanghari River tributary	V	0	trunk stream	<10	731.7	irregular high ground	64.055	435	406.811	157.061	28.189	277.939	325.115	TRUE	367.221	0.902683	406.811	1082.31	675.502	675.502	0.902683	367.221	277.939	43053	34445	0.00645574
AU-WPAC - 5	AU-WPAC	Indonesia	Kampar River	(blank)	M, S	0	trunk stream	>10	1084.7	ridge	35.775	92.151	94.995	82.874	-2.844	9.277	149.979	FALSE	88.8908		88.8908	518.279	429.388	423.284	0.935742		9.277	13003.3	14992
AU-WPAC - 50	AU-WPAC	Indonesia	Sungai Kampar	(blank)	S	0	trunk stream	<10	384.5	irregular high ground	66.805	212.249	193.485	145.848	18.764	66.401	237.806	TRUE	182.403	0.942726	193.485	914.061	720.576	720.576	0.942726	182.403	66.401	11275.1	16627	0.00588917
AU-WPAC - 51	AU-WPAC	Australia	Lennard River	Lennard River	I	0	trunk stream	<10	602.2	ridge	266.49	237.852	235.912	141.054	1.94	96.798	144.78	TRUE	197.109	0.835517	235.912	696.53	460.618	460.618	0.835517	197.109	96.798	11574.4	15983	0.00836311
AU-WPAC - 52	AU-WPAC	Indonesia	Mamberamo River	Baliem River tributary	S	0	trunk stream	>10	6810.8	ridge	69.735	287.892	294.601	254.411	-6.709	33.481	506.453	FALSE	278.492		278.492	1332.61	1054.12	1038.01	0.945318		33.481	26096	24039
AU-WPAC - 53	AU-WPAC	Australia	Endorheic basin	Ellery Creek	S	1	trunk stream	<10	573.7	ridge	201.88	681.009	710.586	663.551	-29.577	17.458	176.604	FALSE	671.929		671.929	937.437	265.508	226.851	0.945598		17.458	3656.3	6239
AU-WPAC - 54	AU-WPAC	Indonesia	Indragiri River	Indragiri River	M	0	trunk stream	>10	7275	ridge	72.595	85.481	107.137	77.959	-21.656	7.522	266.211	FALSE	84.3932		84.3932	485.279	400.886	378.142	0.787713		7.522	14605.1	6930
AU-WPAC - 55	AU-WPAC	Australia	Gordon River	Gordon River	S	0	trunk stream	>10	2188.9	ridge	285.26	66.646	115.235	48.411	-48.589	18.235	175.513	FALSE	57.2294		57.2294	371.68	314.451	256.445	0.496632		18.235	2783.1	4715
AU-WPAC - 56	AU-WPAC	Australia	Gordon River	Denison River	S	0	trunk stream	<10	667.2	ridge	273.465	66.047	84.174	38.188	-18.127	27.859	238.884	FALSE	54.7396		54.7396	442.5	387.76	358.326	0.650315		27.859	3598.6	4792
AU-WPAC - 57	AU-WPAC	Australia	Gordon River	Gordon River	S	0	trunk stream	>10	2941.5	ridge	295.39	35.446	89.937	23.012	-54.491	12.434	239.684	FALSE	31.2026		31.2026	436.128	404.925				12.434	3614.4	4047
AU-WPAC - 58	AU-WPAC	New Zealand	Clutha River	Manuherikia River tributary	S, V	0	trunk stream	<10	816.9	ridge	374.715	398.673	403.26	324.801	-4.587	73.872	112.671	FALSE	361.987		361.987	722.873	360.886	319.613	0.897652		73.872	7113.4	11590
AU-WPAC - 59	AU-WPAC	Papua New Guinea	Kikori River	Waga River	S	0	trunk stream	>10	3604.8	ridge	9.64	539.14	548.472	531.497	-9.332	7.643	263.878	FALSE	536.059		536.059	1003.02	466.964	454.551	0.977368		7.643	3555.9	4703
AU-WPAC - 6	AU-WPAC	Indonesia	Kampar River	(blank)	S	0	trunk stream	>10	1084.7	ridge	215.8	82.089	101.207	80.36	-19.118	1.729	147.094	FALSE	81.1977		81.1977	377.582	296.384	276.375	0.802294		1.729	6833.4	11557
AU-WPAC - 60	AU-WPAC	Indonesia	Seruway River?	(blank)	S	0	trunk stream	>10	2388.1	ridge	62.955	41.981	88.597	34.146	-46.616	7.835	364.068	FALSE	38.2352		38.2352	779.908	741.673	691.311	0.431563		7.835	7914.7	12414
AU-WPAC - 61	AU-WPAC	Indonesia	Seruway River?	(blank)	S	0	trunk stream	>10	2104	ridge	36.985	132.249	134.545	44.214	-2.296	88.035	387.514	FALSE	93.6139		93.6139	852.685	759.071	718.14	0.695782		88.035	14187.2	20427
AU-WPAC - 62	AU-WPAC	Australia	Gordon River	Jane River	I	0	trunk stream	<10	463.3	ridge	345.12	212.729	217.789	187.541	-5.06	25.188	165.681	FALSE	197.528		197.528	552.462	354.934	334.673	0.906969		25.188	4319.1	8552
AU-WPAC - 63	AU-WPAC	Australia	Gordon River	Jane River	I	0	trunk stream	<10	463.3	ridge	303.51	181.047	195.794	85.009	-14.747	96.038	248.227	FALSE	127.862		127.862	593.863	466.001	398.069	0.653045		96.038	6249.5	11355
AU-WPAC - 64	AU-WPAC	Indonesia	Lalindu River	Lasgai Lasolo River	S	0	trunk stream	<10	802	ridge	156.68	191.974	195.632	154.937	-3.658	37.037	311.931	FALSE	175.833		175.833	847.732	671.899	652.1	0.898794		37.037	10657.1	15238
AU-WPAC - 65	AU-WPAC	Indonesia	Palu River	Palu River tributary	I	0	trunk stream	<10	599.2	irregular high ground	387.28	975	805.012	570.569	169.988	404.431	289.751	TRUE	786.277	0.976727	805.012	1601.89	796.879	796.879	0.976727	786.277	404.431	12112.8	18544	0.0333887
AU-WPAC - 66	AU-WPAC	Indonesia	Rokan River	(blank)	M	0	trunk stream	>10	1764.2	irregular high ground	84.71	210.472	178.864	110.844	31.608	99.628	424.592	TRUE	141.766	0.792589	178.864	1040.96	862.098	862.098	0.792589	141.766	99.628	23833.1	53924	0.00418024
AU-WPAC - 67	AU-WPAC	Indonesia	Indragiri River	Indragiri River tributary	M	0	head stream	<10	243.12	ridge	252.4	171.147	205.927	156.07	-34.78	15.077	136.096	FALSE	166.837		166.837	484.849	318.012	278.922	0.810173		15.077	4848.6	4548
AU-WPAC - 68	AU-WPAC	Australia	Endorheic basin	Finke River	I, M	1	trunk stream	<10	302.6	ridge	211.545	713.134	704.69	655.959	8.444	57.175	124.518	TRUE	699.944	0.993266	704.69	1047.54	342.854	342.854	0.993266	699.944	57.175	7352.8	5565	0.00777595
AU-WPAC - 69	AU-WPAC	Indonesia	Alas River	(blank)	M, S	0	trunk stream	<10	548.6	ridge	261.425	545.392	418.756	170.407	126.636	374.985	243.106	TRUE	348.735	0.832788	418.756	1034.2	615.44	615.44	0.832788	348.735	374.985	9288	15981	0.0403731
AU-WPAC - 7	AU-WPAC	Indonesia	Kampar River	(blank)	S	0	trunk stream	>10	1086.8	ridge	48.405	111.649	165.637	87.005	-53.988	24.644	170.411	FALSE	95.8242		95.8242	355.656	259.832	190.019	0.578519		24.644	10535	22195
AU-WPAC - 70	AU-WPAC	New Zealand	Waiau River	Waiau River	S	0	trunk stream	>10	3386.4	ridge	142.47	23.004	8.01	1.119	14.994	21.885	168.261	TRUE	9.16043	1.14362	8.01	396.242	388.232	388.232	1.14362	9.16043	21.885	7239	15023	0.00302321
AU-WPAC - 71	AU-WPAC	Indonesia	Batang Gadis River	(blank)	S	0	trunk stream	>10	4013.6	ridge	254.27	17.828	23.994	13.466	-6.166	4.362	169.118	FALSE	15.9516		15.9516	289.772	273.82	265.778	0.664816		4.362	12513.6	17661
AU-WPAC - 72	AU-WPAC	Indonesia	Batang Gadis River	(blank)	S	0	trunk stream	<10	617.5	ridge	310.705	13.785	22.937	9.517	-9.152	4.268	162.064	FALSE	11.5419		11.5419	297.628	286.086				4.268	22738	39207
AU-WPAC - 73	AU-WPAC	Australia	Fitzroy River	Leopold River tributary	S, I, V	0	trunk stream	>10	1530.7	ridge	217.515	262.001	260.241	245.706	1.76	16.295	119.893	TRUE	250.685	0.963279	260.241	457.102	196.861	196.861	0.963279	250.685	16.295	4821.3	10985	0.00337979
AU-WPAC - 74	AU-WPAC	Indonesia	Indragiri River	Indragiri River tributary	V	0	trunk stream	>10	2035.9	ridge	132.085	205.297	219.426	179.001	-14.129	26.296	192.576	FALSE	189.803		189.803	621.238	431.435	401.812	0.864996		26.296	9696	18744
AU-WPAC - 75	AU-WPAC	Indonesia	Batang Gadis River	(blank)	S, V	0	trunk stream	>10	2792.3	irregular high ground	308.89	159.526	149.839	32.895	9.687	126.631	333.211	TRUE	125.587	0.838143	149.839	966.935	817.096	817.096	0.838143	125.587	126.631	28134.6	24739	0.0045009
AU-WPAC - 76	AU-WPAC	Indonesia	Masi River	Musi River	S, V	0	trunk stream	>10	3237.3	irregular high ground	31.825	224.63	152.929	98.451	71.701	126.179	174.388	TRUE	174.843	1.1433	152.929	734.657	581.728		1.1433	174.843	126.179	24359.7	31534	0.00517983
AU-WPAC - 8	AU-WPAC	New Zealand	Manawatu River	Manawatu River	S, V	0	trunk stream	>10	3190	ridge	356.375	70.662	84.815	47.248	-14.153	23.414	223.77	FALSE	57.9815		57.9815	418.774	360.792	333.959			23.414	10129.5	17998
AU-WPAC - 9	AU-WPAC	Indonesia	Indragiri River	Indragiri River	M	0	trunk stream	>10	6607.9	irregular high ground	83.705	148.264	134.743	83.195	13.521	65.069	400.435	TRUE	126.812	0.941137	134.743	1149.1	1014.35	1014.35	0.941137	126.812	65.069	28391.2	30709	0.00229187
EU - 0	EU	Turkey	Ceyhan River	Ceyhan River	S, I, V	0	trunk stream	>10	6771.7	irregular high ground	234.035	1026.49	751.292	429	275.199	597.491	364.077	TRUE	806.644	1.07368	751.292	2228.65	1477.36	1477.36	1.07368	806.644	597.491	55782	67338	0.0107112
EU - 1	EU	Afghanistan	Endorheic basin	Morghab River	S	1	trunk stream	>10	20223.8	ridge	386.535	582.359	505.059	476.361	77.3	105.998	289.472	TRUE	506.794	1.00344	505.059	1425.49	920.427	920.427	1.00344	506.794	105.998	33928.1	79354	0.00312419
EU - 10	EU	Iran	Euphrates River	(blank)	S	0	trunk stream	>10	1776.2	ridge	253.87	1849.07	1858.33	1801.11	-9.251	47.966	220.512	FALSE	1825.29		1825.29	2250.4	425.102	392.071			47.966	3241.4	5272
EU - 100	EU	Iran	Euphrates River	Seimare River	S	0	trunk stream	>10	26664.5	ridge	216.21	694.661	699.521	660.938	-4.86	33.723	305.198	FALSE	674.496		674.496	1297.13	622.63	597.605	0.964225		33.723	4933.5	9679
EU - 101	EU	Spain	Guadiana River	Estena River	S	0	trunk stream	<10	278.7	ridge	273.9	645.496	650.202	599.564	-4.706	45.932	160.728	FALSE	629.247		629.247	914.661	285.414	264.459	0.967771		45.932	3723.3	4321
EU - 102	EU	Bulgaria	Prut River	Vidima River	S	0	trunk stream	<10	290.7	ridge	200.15	397.14	348.843	316.528	48.297	80.612	146.522	TRUE	346.969	0.994627	348.843	741.767	392.924	392.924	0.994627	346.969	80.612	4995	10199	0.0161385
EU - 103	EU	Bulgaria	Prut River	Zlatarishka River	S	0	trunk stream	<10	314.3	ridge	392.305	269.92	231.591	87.054	38.329	182.866	213.568	TRUE	232.146	1.0024	231.591	660.233	428.642	428.642	1.0024	232.146	182.866	14209.1	9630	0.0128696
EU - 104	EU	Iran	Euphrates River	Karkeh River tributary	S	0	trunk stream	<10	615.9	ridge	211.755	437.092	476.03	342.603	-38.938	94.489	206.02	FALSE	395.261		395.261	754.885	359.624	278.855	0.830327		94.489	5687	8260
EU - 105	EU	Iran	Euphrates River	Seimare River	S	0	trunk stream	>10	22517.5	plateau - updip	276.325	793.522	749.038	732.629	44.484	60.893	250.958	TRUE	744.555	0.994015	749.038	1466.81	717.77	717.77	0.994015	744.555	60.893	8408.6	22184	0.00724175
EU - 106	EU	Bulgaria	Prut River	Veselina River	S	0	trunk stream	<10	271.3	ridge	369.32	333	246.952	152.819	86.048	180.181	164.409	TRUE	246.06	0.996388	246.952	710.471	463.519	463.519	0.996388	246.06	180.181	7254.5	11484	0.0248371
EU - 107	EU	Spain	Tagus River	Tagus River	S	0	trunk stream	>10	41385.8	ridge	249.63	220.234	200.839	202.78	19.395	17.454	194.294	TRUE	204.715	1.0193	200.839	496.25	295.411	295.411	1.0193	204.715	17.454	11750.6	34279	0.00148537
EU - 108	EU	Spain	Tagus River	Tagus River	S	0	trunk stream	>10	36745.4	ridge	290.73	246.16	248.674	245	-2.514	1.16	149.962	FALSE	245.385		245.385	550.171	304.786	301.497	0.986775		1.16	4400.2	9641
EU - 109	EU	France	Rhone River	Guiers River	S	0	trunk stream	<10	468.3	ridge	369	369.141	393.385	255.263	-24.244	113.878	179.623	FALSE	323.282		323.282	729.657	406.375	336.272	0.821796		113.878	7770.3	10266
EU - 11	EU	Iran	Khowr-e Dowraq	(blank)	S	0	trunk stream	<10	397	ridge	230.995	1719.7	1909.09	1468.08	-189.39	251.623	502.405	FALSE	1641.71		1641.71	2644	1002.28	734.908	0.859946		251.623	6739.5	6853
EU - 110	EU	Italy	Tevere River	Pagia River tributary	S	0	trunk stream	<10	310.1	ridge	135.78	233.314	236.984	142.008	-3.67	91.306	138.175	FALSE	208.31		208.31	470.972	262.662	233.988	0.879005		91.306	13838.7	12433
EU - 111	EU	Iran	Euphrates River	Sorkh Ab River	S	0	trunk stream	<10	697.2	ridge	227.925	812.416	770.27	680.173	42.146	132.243	474.476	TRUE	769.88	0.999494	770.27	1961.01	1190.74	1190.74	0.999494	769.88	132.243	9233.3	9744	0.0143224
EU - 112	EU	Spain	Ebro River	Segre River	S	0	trunk stream	>10	2689	ridge	192.42	372	345.645	249.01	26.355	122.99	688.775	TRUE	351.873	1.01802	345.645	1566.01	1220.36	1220.36	1.01802	351.873	122.99	23855.9	12808	0.00515554
EU - 113	EU	Iran	Euphrates River	Seimare River tributary	S	0	trunk stream	>10	2606.3	ridge	224.09	1279.34	1124.02	951	155.317	328.338	290.334	TRUE	1081.24	0.961937	1124.02	2018.51	894.49	894.49	0.961937	1081.24	328.338	20419.6	40420	0.0160796
EU - 114	EU	Czech Rep.	Prut River	Moravska Sazava River	M	0	trunk stream	<10	303.3	irregular high ground	94.74	334.09	313.428	276.798	20.662	57.292	152.668	TRUE	308.379	0.98389	313.428	611.169	297.741	297.741	0.98389	308.379	57.292	18513.3	27258	0.00309464
EU - 115	EU	Spain	Ebro River	Ebro River	S	0	trunk stream	>10	4713	ridge	102.45	508	493.338	474.538	14.662	33.462	273.046	TRUE	487.605	0.988379	493.338	1151.22	657.884	657.884	0.988379	487.605	33.462	10524.9	21046	0.00317932
EU - 116	EU	Iran	Euphrates River	Beheshtabad River	S	0	trunk stream	>10	3850.4	ridge	244.835	1985.07	1700.23	1662.78	284.844	322.29	507.15	TRUE	1757.3	1.03356	1700.23	2960.53	1260.3	1260.3	1.03356	1757.3	322.29	11680.5	27084	0.0275921
EU - 117	EU	Turkey	Euphrates River	Dicle River	S, V	0	trunk stream	>10	1863.3	ridge	141.465	788	786.724	706.86	1.276	81.14	124.322	TRUE	741.109	0.942019	786.724	1175.95	389.228	389.228	0.942019	741.109	81.14	5394.5	10228	0.0150412
EU - 118	EU	Pakistan	Endorheic basin	Rakhshan River	S	1	trunk stream	>10	28481	ridge	201.275	805.279	786.549	768.33	18.73	36.949	178.022	TRUE	786.394	0.999803	786.549	1123.72	337.169	337.169	0.999803	786.394	36.949	11301.6	18952	0.00326936
EU - 119	EU	Pakistan	Endorheic basin	Rakhshan River	S	1	trunk stream	>10	29616.1	ridge	198.885	690.6	677.261	656.965	13.339	33.635	264.905	TRUE	678.572	1.00194	677.261	1285.42	608.162	608.162	1.00194	678.572	33.635	9783.1	11478	0.00343807
EU - 12	EU	Iran	Euphrates River	(blank)	S	0	trunk stream	>10	3622.6	irregular high ground	311.485	1802.94	1789.45	1579.39	13.49	223.548	401.094	TRUE	1745.53	0.975453	1789.45	2669.48	880.029	880.029	0.975453	1745.53	223.548	7137.6	6014	0.0313198
EU - 120	EU	Iran	Euphrates River	Karun River tributary	S	0	trunk stream	<10	652	ridge	232.3	552.002	481.162	407.844	70.84	144.158	319.843	TRUE	470.498	0.977836	481.162	1389.52	908.355	908.355	0.977836	470.498	144.158	10496.6	19471	0.0137338
EU - 121	EU	Iran	Euphrates River	Anaarbar River	S	1	trunk stream	<10	890.1	ridge	51.355	2103.41	2047.9	1980.23	55.507	123.184	384.814	TRUE	2039.52	0.995905	2047.9	3095.88	1047.98	1047.98	0.995905	2039.52	123.184	16687	28397	0.00738203
EU - 122	EU	Spain	Ebro River	Gallego River	S	0	trunk stream	<10	800.3	ridge	215.115	765.025	752.417	701.025	12.608	64	208.324	TRUE	744.411	0.98936	752.417	1215.86	463.446	463.446	0.98936	744.411	64	9895.6	10457	0.00646752
EU - 123	EU	Iran	Shur River	(blank)	S	0	trunk stream	>10	3048.9	ridge	231.19	1072.11	1035.22	960.717	36.885	111.392	232.816	TRUE	1010.61	0.976224	1035.22	1729.4	694.176	694.176	0.976224	1010.61	111.392	5633.7	10204	0.0197724
EU - 124	EU	Iran	Euphrates River	Konjam Cham River	S	0	trunk stream	>10	1296.9	ridge	227.27	363.616	273	203.253	90.616	160.363	217.645	TRUE	285.02	1.04403	273	1050.83	777.831	777.831	1.04403	285.02	160.363	17225	27698	0.0093099
EU - 125	EU	Iran	Euphrates River	(blank)	S	0	trunk stream	<10	315.4	ridge	215.735	1186.27	1124.59	1069.38	61.681	116.882	221.642	TRUE	1137.93	1.01186	1124.59	1747.18	622.594	622.594	1.01186	1137.93	116.882	3556.7	4826	0.0328625
EU - 126	EU	Turkey	Euphrates River	Kizilsu River	S	0	trunk stream	<10	690	ridge	214.94	443.496	407.82	374.017	35.676	69.479	229.447	TRUE	410	1.00535	407.82	966.742	558.922	558.922	1.00535	410	69.479	5309.5	8398	0.0130858
EU - 127	EU	Spain	Tagus River	Alberche River	I	0	trunk stream	>10	1251.4	ridge	122.905	718	659.176	576.385	58.824	141.615	257.001	TRUE	674.443	1.02316	659.176	1531.68	872.508	872.508	1.02316	674.443	141.615	11595.3	11701	0.0122131
EU - 128	EU	Iran	Euphrates River	Sezar River	S	0	trunk stream	>10	8934.6	ridge	202.675	712.186	685.791	651.16	26.395	61.026	496.177	TRUE	676.218	0.986041	685.791	1872.97	1187.18	1187.18	0.986041	676.218	61.026	7223.4	13968	0.00844838
EU - 129	EU	Italy	Pescara River	Pescara River	S	0	trunk stream	>10	2197.8	ridge	60.08	244.295	230.015	81.049	14.28	163.246	523.869	TRUE	203.639	0.885331	230.015	1206.13	976.119	976.119	0.885331	203.639	163.246	17887.9	14616	0.00912606
EU - 130	EU	Iran	Atrek River	Atrek River tributary	S	0	trunk stream	>10	1608.8	ridge	236.115	960.513	942.438	759.72	18.075	200.793	283.224	TRUE	887.418	0.941619	942.438	1570.54	628.106	628.106	0.941619	887.418	200.793	13015.6	15545	0.0154271
EU - 131	EU	Czech Rep.	Prut River	Trebuvka River	M	0	trunk stream	<10	584.9	irregular high ground	92.575	309.503	294.019	247.052	15.484	62.451	115.948	TRUE	291.501	0.991436	294.019	553.638	259.619		0.991436	291.501	62.451	16043.7	15173	0.00389256
EU - 132	EU	Iran	Khowr-e Kalak	Fanouj River	S	0	trunk stream	>10	1148.6	ridge	201.775	735.338	671.841	503.986	63.497	231.352	189.978	TRUE	648.852	0.965783	671.841	1318.46	646.617	646.617	0.965783	648.852	231.352	23760.2	29141	0.00973696
EU - 133	EU	Iraq	Euphrates River	(blank)	S	0	trunk stream	<10	663.9	ridge	240.475	695.136	658.65	576.736	36.486	118.4	336.666	TRUE	634.485	0.963312	658.65	1245.47	586.822	586.822	0.963312	634.485	118.4	11023.1	18526	0.0107411
EU - 134	EU	Spain	Ebro River	Ebro River	S	0	trunk stream	>10	3040.5	ridge	29.37	603.021	555.454	549.228	47.567	53.793	200.811	TRUE	564.379	1.01607	555.454	978.326	422.872	422.872	1.01607	564.379	53.793	15208.6	35845	0.00353701
EU - 135	EU	Spain	Guadiana River	Guadiana River	S	0	trunk stream	>10	22617.9	ridge	207.735	445.887	438.841	424.723	7.046	21.164	211.852	TRUE	431.754	0.983851	438.841	738.077	299.236	299.236	0.983851	431.754	21.164	6302.4	13808	0.00335809
EU - 136	EU	Iran	Atrek River	(blank)	S	0	trunk stream	<10	303.7	ridge	18.725	1435.47	1345.25	1274.8	90.22	160.67	122.519	TRUE	1356.04	1.00802	1345.25	1716.55	371.296	371.296	1.00802	1356.04	160.67	8329.6	13510	0.019289
EU - 138	EU	Iran	Euphrates River	Karun River	S	0	trunk stream	>10	25252.8	ridge	360.5	512.229	511	510.333	1.229	1.896	415.185	TRUE	511.693	1.00136	511	1635.94	1124.94	1124.94	1.00136	511.693	1.896	7431.1	6892	0.000255144
EU - 139	EU	Iran	Khowr-e Dowraq	Maroun Dam	S	0	trunk stream	>10	3993.4	ridge	219.47	444.771	366.858	333.623	77.913	111.148	428.472	TRUE	408.294	1.11295	366.858	1294.34	927.486		1.11295	408.294	111.148	6909	7439	0.0160874
EU - 14	EU	Slovenia	Prut River	Hundinja River	S	0	head stream	<10	168.2	ridge	204.705	472.114	449.404	242.262	22.71	229.852	187.51	TRUE	443.035	0.985827	449.404	1043.5	594.098	594.098	0.985827	443.035	229.852	14434.1	5991	0.0159242
EU - 140	EU	Iran	Euphrates River	Karkheh River	S	0	trunk stream	>10	6843	ridge	220.415	856.052	842.629	799.634	13.423	56.418	325.669	TRUE	829.754	0.984721	842.629	1578.16	735.53	735.53	0.984721	829.754	56.418	7343.1	11230	0.00768313
EU - 141	EU	Iran	Qezel Owzan River	(blank)	V	0	trunk stream	>10	56707.3	irregular high ground	22.545	249.38	175.808	-5.308	73.572	254.688	859.247	TRUE	191.051	1.0867	175.808	2481.03	2305.22	2305.22	1.0867	191.051	254.688	67980	51078	0.00374651
EU - 142	EU	Iraq, Iran	Euphrates River	(blank)	S	0	trunk stream	<10	305.1	ridge	292.48	364.469	333.011	149.083	31.458	215.386	138.408	TRUE	313.1	0.94021	333.011	701.28	368.269	368.269	0.94021	313.1	215.386	11965.8	9363	0.0180001
EU - 143	EU	Spain	Ebro River	Bayas River	S	0	trunk stream	<10	308.4	ridge	195.65	515.01	513.012	503.396	1.998	11.614	112.147	TRUE	511.264	0.996592	513.012	780.66	267.648	267.648	0.996592	511.264	11.614	2539.11	2687	0.00457404
EU - 144	EU	Romania	Prut River	Jiu River	M	0	trunk stream	>10	1102.9	irregular high ground	181.11	591.01	479.907	279	111.103	312.01	460.98	TRUE	483.009	1.00646	479.907	1644.16	1164.25	1164.25	1.00646	483.009	312.01	24254.6	27545	0.012864
EU - 145	EU	Iran	Euphrates River	Karun River	S	0	trunk stream	>10	28030.7	plateau - downdip	296.54	371.213	316.682	227.205	54.531	144.008	311.603	TRUE	305.787	0.965597	316.682	1115.34	798.658	798.658	0.965597	305.787	144.008	17007.8	25351	0.00846717
EU - 146	EU	Czech Rep.	Elbe River	Tricha Orlice River	S	0	trunk stream	<10	755.6	irregular high ground	288.91	330.408	310.826	286	19.582	44.408	101.448	TRUE	307.769	0.990166	310.826	500.992	190.166	190.166	0.990166	307.769	44.408	12245.9	20482	0.00362636
EU - 147	EU	Spain	Ebro River	Gallego River	S	0	trunk stream	>10	1883.6	ridge	191.74	536.498	493.963	449.171	42.535	87.327	346.339	TRUE	513.731	1.04002	493.963	1352.62	858.658	858.658	1.04002	513.731	87.327	11468.5	9809	0.00761451
EU - 148	EU	Spain	Ebro River	Jerea River	S	0	trunk stream	<10	305.5	ridge	239.73	636.589	613.953	576.719	22.636	59.87	221.096	TRUE	588.438	0.958442	613.953	1008.53	394.576	394.576	0.958442	588.438	59.87	14241.8	37578	0.00420382
EU - 149	EU	Russia	Volga River	Vishera River	S	0	trunk stream	>10	7032.1	ridge	283.585	205.776	158.072	136.627	47.704	69.149	138.171	TRUE	185.017	1.17046	158.072	596.408	438.336	438.336	1.17046	185.017	69.149	34849	34325	0.00198425
EU - 15	EU	Iran	Euphrates River	Kheersan River	S	0	trunk stream	>10	4083.3	ridge	287.485	1549.69	1509.94	1492.88	39.743	56.813	290.561	TRUE	1506.37	0.997634	1509.94	2418.93	908.988	908.988	0.997634	1506.37	56.813	8206.7	20528	0.00692276
EU - 150	EU	Spain	Ebro River	Esoa River	S	0	trunk stream	<10	520.8	ridge	207.505	555.256	535.262	488.597	19.994	66.659	350.887	TRUE	527.833	0.98612	535.262	1233.46	698.2	698.2	0.98612	527.833	66.659	6532.1	8817	0.0102048
EU - 151	EU	Pakistan	Hingol River	Hingol River	S	0	trunk stream	>10	32772.7	ridge	170.19	51.736	46.095	1.633	5.641	50.103	361.151	TRUE	40.8181	0.885521	46.095	1033.79	987.691	987.691	0.885521	40.8181	50.103	40999.1	29311	0.00122205
EU - 152	EU	Afghanistan	Endorheic basin	Morghab River	S	1	trunk stream	>10	15897.1	plateau	350	886.499	787.21	597.021	99.289	289.478	141.525	TRUE	783.364	0.995114	787.21	1859.93	1072.72	1072.72	0.995114	783.364	289.478	59720	69805	0.00484725
EU - 153	EU	Afghanistan	Endorheic basin	Farah River	S	1	trunk stream	>10	15596	irregular high ground	218.69	1138.92	1076.38	1009.32	62.544	129.599	319.348	TRUE	1061.71	0.986379	1076.38	2146.03	1069.65	1069.65	0.986379	1061.71	129.599	26294	51391	0.00492884
EU - 154	EU	Spain	Ebro River	Jalon River	S	0	trunk stream	>10	7577.4	ridge	39.505	516.051	475.258	394.017	40.793	122.034	181.072	TRUE	480.598	1.01124	475.258	1120.37	645.113	645.113	1.01124	480.598	122.034	17067.3	16267	0.00715016
EU - 155	EU	Iran	Euphrates River	(blank)	S	0	trunk stream	>10	1158.5	plateau	178.68	1366	1334.3	1304.4	31.701	61.604	421.64	TRUE	1345.33	1.00826	1334.3	2094.99	760.693	760.693	1.00826	1345.33	61.604	26845.1	29557	0.00229479
EU - 156	EU	Iraq	Euphrates River	Great Zab River	S	0	trunk stream	>10	17015.2	ridge	225.54	395.222	392.83	376.248	2.392	18.974	486.775	TRUE	386.544	0.983999	392.83	1528.84	1136.01	1136.01	0.983999	386.544	18.974	9553.9	14335	0.001986
EU - 157	EU	France	Rhone River	Isere River	S	0	trunk stream	>10	9643.2	ridge	346.755	211.14	194.084	180.009	17.056	31.131	712.433	TRUE	192.7	0.99287	194.084	1717.5	1523.41	1523.41	0.99287	192.7	31.131	24020.3	46681	0.00129603
EU - 158	EU	Spain	Guadiana River	Guadiana River	S	0	trunk stream	>10	25973.5	ridge	225.33	355	327.269	312.056	27.731	42.944	113.37	TRUE	324.316	0.990978	327.269	626.823	299.554	299.554	0.990978	324.316	42.944	11069.9	25950	0.00387935
EU - 159	EU	Bulgaria	Prut River	Bebresh River	M	0	trunk stream	<10	502.4	irregular high ground	44.21	320	302.002	150	17.998	170	194.884	TRUE	275.002	0.910598	302.002	696.701	394.699	394.699	0.910598	275.002	170	25269.7	21945	0.00672742
EU - 16	EU	Iran	Euphrates River	Kheersan River	S	0	trunk stream	>10	4083.3	ridge	205.99	1488.88	1564.91	1463.53	-76.026	25.353	365.894	FALSE	1480.85		1480.85	2453.19	972.34	888.282	0.946286		25.353	6202.1	6446
EU - 160	EU	Greece	Loudias River	Moglenitsas River	S	0	trunk stream	>10	1085.3	ridge	174.09	104.06	87.951	29.003	16.109	75.057	106.09	TRUE	73.4254	0.834845	87.951	402.797	314.846	314.846	0.834845	73.4254	75.057	17742.7	23759	0.0042303
EU - 161	EU	Pakistan	Dasht River	Gish River	S	0	trunk stream	>10	5848	ridge	194.95	439.046	358.766	299.155	80.28	139.891	256.119	TRUE	347.264	0.967941	358.766	1026.93	668.161	668.161	0.967941	347.264	139.891	24415.7	52557	0.00572955
EU - 162	EU	Turkey	Euphrates River	Sican River	S	0	trunk stream	<10	776.6	ridge	226.96	733.119	672.31	617.091	60.809	116.028	337.654	TRUE	663.174	0.986411	672.31	1376.65	704.341	704.341	0.986411	663.174	116.028	5842.8	11556	0.0198583
EU - 163	EU	Pakistan	Basol River	Abgir Kaur River	S	0	trunk stream	<10	592.8	ridge	162.27	297.372	263.701	190.996	33.671	106.376	182.048	TRUE	252.277	0.956679	263.701	685.545	421.844	421.844	0.956679	252.277	106.376	7249.5	10083	0.0146736
EU - 164	EU	Turkey	Sakarya River	Porsuk River	S	0	trunk stream	>10	2483.4	irregular high ground	21.52	1007.03	974.786	919.015	32.242	88.013	178.836	TRUE	950.747	0.975339	974.786	1378.27	403.484	403.484	0.975339	950.747	88.013	23167.9	48605	0.00379892
EU - 165	EU	Turkey	Sakarya River	Goksu River	S	0	trunk stream	>10	1329.8	ridge	29.12	278.035	255.898	239.203	22.137	38.832	158.184	TRUE	260.306	1.01723	255.898	554.868	298.97	298.97	1.01723	260.306	38.832	17076.8	25579	0.00227396
EU - 166	EU	Hungary	Prut River	Danube River	V	0	trunk stream	>10	182808	irregular high ground	129.95	102.491	100	98	2.491	4.491	191.269	TRUE	100.288	1.00288	100	679.491	579.491	579.491	1.00288	100.288	4.491	42297	68066	0.000106178
EU - 167	EU	Turkey	Sakarya River	Sakarya River	S - tectonic	0	trunk stream	>10	39849.8	plateau - updip	369.86	654.042	545.704	461	108.338	193.042	250.501	TRUE	520.326	0.953495	545.704	1118.54	572.831	572.831	0.953495	520.326	193.042	36213	82297	0.00533074
EU - 168	EU	Turkey	Euphrates River	Goksu River	S	0	trunk stream	<10	671.2	ridge	178.305	1118.44	1046.99	900.64	71.444	217.798	289.728	TRUE	1023.99	0.978026	1046.99	1764.94	717.942	717.942	0.978026	1023.99	217.798	9609.3	13672	0.0226653
EU - 169	EU	Iran	Endorheic basin	(blank)	S	1	trunk stream	<10	309.7	ridge	64.245	1976.6	1898.63	1856.92	77.974	119.685	530.939	TRUE	1903.57	1.0026	1898.63	3134.37	1235.74	1235.74	1.0026	1903.57	119.685	12944.2	25913	0.00924623
EU - 17	EU	Iran	Euphrates River	(blank)	S	0	trunk stream	<10	323.5	ridge	208.075	1646.08	1077.36	1360.51	568.712	285.57	291.056	TRUE	1472.9	1.36713	1077.36	2583.71	1506.35	1506.35	1.36713	1472.9	285.57	5356.4	10657	0.0533138
EU - 170	EU	Iran	Endorheic basin	r	S	1	trunk stream	<10	320.4	ridge	46.09	2052.03	1945.44	1857.38	106.592	194.649	371.809	TRUE	1951.11	1.00291	1945.44	3270.41	1324.97	1324.97	1.00291	1951.11	194.649	10047.5	17091	0.0193729
EU - 171	EU	Spain	Rio Besaya	Besaya River	S	0	trunk stream	<10	481.8	ridge	197.61	168.7	129.543	82.275	39.157	86.425	219.019	TRUE	113.28	0.874457	129.543	578.836	449.293	449.293	0.874457	113.28	86.425	7515.3	15811	0.0114999
EU - 172	EU	Iran	Euphrates River	Dinoorab River	S, V	0	trunk stream	<10	578.9	ridge	222	1601.77	1533.6	1369.03	68.167	232.736	289.864	TRUE	1494.34	0.974397	1533.6	2445.57	911.969	911.969	0.974397	1494.34	232.736	20607.5	31209	0.0112938
EU - 173	EU	Turkey	Euphrates River	Tigris River	S	0	trunk stream	>10	36094.3	ridge	169.31	431	426.144	422.116	4.856	8.884	438.565	TRUE	424.968	0.997239	426.144	1263.21	837.068	837.068	0.997239	424.968	8.884	10777.1	24009	0.00082434
EU - 174	EU	Iran	Euphrates River	Dinoorab River	S	0	trunk stream	>10	1806.8	ridge	204.04	1348.6	1325	1293.26	23.604	55.346	700.422	TRUE	1322.01	0.99774	1325	2527.17	1202.17	1202.17	0.99774	1322.01	55.346	14897	23488	0.00371524
EU - 175	EU	Afghanistan	Endorheic basin	(blank)	S	1	trunk stream	<10	421.9	ridge	178.03	1936.57	1903.3	1838.3	33.273	98.269	189.114	TRUE	1893.69	0.994951	1903.3	2409.87	506.571	506.571	0.994951	1893.69	98.269	5020.2	7187	0.0195747
EU - 176	EU	Spain	Ebro River	Esca River	S	0	trunk stream	<10	520.8	ridge	203.71	632.485	594.838	557.558	37.647	74.927	313.002	TRUE	584.828	0.983172	594.838	1265.51	670.676	670.676	0.983172	584.828	74.927	6184.8	12906	0.0121147
EU - 177	EU	Spain	Ebro River	Salazar River	S	0	trunk stream	<10	524.5	ridge	248.715	575.584	542.363	568.568	33.221	7.016	217.271	TRUE	572.792	1.0561	542.363	1164.62	622.259	622.259	1.0561	572.792	7.016	6119.7	7990	0.00114646
EU - 178	EU	Iran	Euphrates River	Karun River	S	0	trunk stream	>10	26593	ridge	235.1	511	511	511	0	0	186.623	TRUE	511	1	511	1170.13	659.129	659.129	1	511	0	6690.6	11585	0
EU - 179	EU	Turkey	Euphrates River	Euphrates River	S	0	trunk stream	>10	98300.2	ridge	246.155	365	365	365.01	0	-0.01	120.532	TRUE	365.006	1.00002	365	708.689	343.689		1.00002	365.006	-0.01	19364.3	40969	-5.16414e-07
EU - 18	EU	Iran	Euphrates River	(blank)	V?M?I?	0	trunk stream	<10	917.7	ridge	258.5	2093.42	1920.5	1803.62	172.921	289.802	411.072	TRUE	1908.3	0.993646	1920.5	3114.14	1193.64	1193.64	0.993646	1908.3	289.802	8685.1	18202	0.0333677
EU - 180	EU	Turkey	Euphrates River	Cataksuyu River	M	0	trunk stream	>10	1441.6	ridge	23.83	1878.52	1858.49	1806.44	20.037	72.086	427.11	TRUE	1836.62	0.988234	1858.49	2706.48	847.996	847.996	0.988234	1836.62	72.086	8077.2	15404	0.00892463
EU - 181	EU	Iran	Shur River	(blank)	S	0	trunk stream	>10	6829.8	ridge	199.775	536.903	529.446	505.101	7.457	31.802	126.417	TRUE	523.392	0.988565	529.446	743.594	214.148	214.148	0.988565	523.392	31.802	8647.4	12054	0.00367764
EU - 182	EU	Turkey	Euphrates River	Euphrates River	S, V	0	trunk stream	>10	78119.9	ridge	142.25	674.887	675	675	-0.113	-0.113	925.614	TRUE	674.94	0.999911	675	2237.2	1562.2	1562.2	0.999911	674.94	-0.113	22467	34681	-5.0296e-06
EU - 183	EU	Iran	Qezel Owzan River	Qezel Ozan River	V	0	trunk stream	>10	33181.5	ridge	188.02	1074.53	1051.47	1028.39	23.055	46.138	263.296	TRUE	1045.49	0.994317	1051.47	1785.53	734.064	734.064	0.994317	1045.49	46.138	20179.2	41657	0.00228641
EU - 184	EU	Iran	Euphrates River	Seimare River	S	0	trunk stream	>10	22350.2	ridge	212.275	883.047	867.707	845.462	15.34	37.585	394.723	TRUE	859.304	0.990316	867.707	1611.22	743.516	743.516	0.990316	859.304	37.585	8643.3	17913	0.00434845
EU - 185	EU	Iran	Euphrates River	Sezar River tributary	S	0	trunk stream	<10	286	ridge	34.615	838.677	787.532	720.327	51.145	118.35	219.704	TRUE	776.038	0.985406	787.532	1813.05	1025.51	1025.51	0.985406	776.038	118.35	4337.9	7533	0.0272828
EU - 186	EU	Spain	Ebro River	Bayas River	S	0	trunk stream	<10	308.4	ridge	187.96	553.901	538.99	514.951	14.911	38.95	273.212	TRUE	534.107	0.990941	538.99	991.181	452.191	452.191	0.990941	534.107	38.95	6772.2	11291	0.00575145
EU - 187	EU	Iran	Euphrates River	Behestaba River	S	0	trunk stream	>10	2568.1	ridge	244.245	2022.23	1997.25	1988.66	24.982	33.572	358.036	TRUE	2003.44	1.0031	1997.25	3080.2	1082.95	1082.95	1.0031	2003.44	33.572	13577.5	24933	0.00247262
EU - 188	EU	Iran	Euphrates River	Karun River	S	0	trunk stream	>10	25252.8	plateau - updip	378.31	540.204	527.616	511	12.588	29.204	656.122	TRUE	517.926	0.981634	527.616	1910.87	1383.25	1383.25	0.981634	517.926	29.204	19479.5	48754	0.00149922
EU - 189	EU	Turkey	Demre Cayi	Demre River	S	0	trunk stream	>10	1044.2	irregular high ground	120.005	138.073	92.06	-1.734	46.013	139.807	436.513	TRUE	83.9756	0.912183	92.06	897.723	805.663	805.663	0.912183	83.9756	139.807	28384	36034	0.00492556
EU - 19	EU	Iran	Mand River	Mand River	S	0	trunk stream	>10	16039.9	ridge	286.41	568.658	560.333	536.004	8.325	32.654	261.819	TRUE	551.652	0.984507	560.333	1087.19	526.862	526.862	0.984507	551.652	32.654	9985.3	17062	0.00327021
EU - 190	EU	Iran	Atrek River	Atrek River tributary	S	0	trunk stream	<10	415.4	ridge	223.015	728.555	665.713	574.403	62.842	154.152	329.606	TRUE	650.664	0.977394	665.713	1499.18	833.465		0.977394	650.664	154.152	11211.2	18586	0.0137498
EU - 191	EU	Turkey	Euphrates River	Murat River	S	0	trunk stream	>10	17528.6	ridge	202.755	1287.51	1270.56	1246.01	16.95	41.508	319.349	TRUE	1273.99	1.0027	1270.56	1997.82	727.251	727.251	1.0027	1273.99	41.508	23098.1	24682	0.00179703
EU - 192	EU	Turkey	Euphrates River	Murat River	M	0	trunk stream	>10	20906.7	irregular high ground	281.25	1236	1187.41	1001.93	48.59	234.067	488.412	TRUE	1191.82	1.00372	1187.41	2101.48	914.07	914.07	1.00372	1191.82	234.067	53192	32937	0.00440042
EU - 193	EU	Turkey	Kr River	Aras River	S, V	0	trunk stream	>10	2688.4	irregular high ground	33.225	1801.53	1745.79	1597.66	55.736	203.87	329.913	TRUE	1710.83	0.979971	1745.79	2723.33	977.541	977.541	0.979971	1710.83	203.87	43704	63791	0.00466479
EU - 194	EU	Iran	Kr River	Aras River tributary	S	0	trunk stream	<10	624.5	ridge	41.045	1004.73	957.592	805.129	47.135	199.598	301.282	TRUE	944.882	0.986727	957.592	1630.36	672.764	672.764	0.986727	944.882	199.598	9698.5	9540	0.0205803
EU - 195	EU	Spain	Tagus River	Escabas River	S	0	trunk stream	<10	346.7	ridge	307.24	855.121	863.101	762.194	-7.98	92.927	276.399	FALSE	826.885		826.885	1296.46	469.58	433.364	0.958039		92.927	9268.9	9240
EU - 196	EU	Iran	Endorheic basin	Kor River	S	1	trunk stream	>10	2261.2	ridge	293.325	2068.06	2197.74	1867.31	-129.686	200.748	149.203	FALSE	1933.19		1933.19	2394.41	461.221	196.662	0.879623		200.748	6948.4	15316
EU - 197	EU	Iran	Euphrates River	Dez River	S	0	trunk stream	>10	16385.9	ridge	252.665	397.199	699.011	344.025	-301.812	53.174	592.376	FALSE	370.832		370.832	1483.07	1112.24	784.061	0.53051		53.174	6123.7	9962
EU - 198	EU	Romania	Prut River	Olt River	V	0	trunk stream	>10	1446.6	ridge	227.25	637.271	642.107	587.657	-4.836	49.614	245.723	FALSE	613.337		613.337	1161.83	548.496	519.726	0.955194		49.614	14743.7	23335
EU - 199	EU	Turkey	Euphrates River	Lake Hazar tributary	S, V	0	trunk stream	<10	300.6	ridge	144.32	1239	1246.33	1223.07	-7.331	15.928	157.257	FALSE	1228.05		1228.05	1691.27	463.215	444.934	0.985332		15.928	7881.3	17776
EU - 2	EU	Slovenia	Prut River	Sava River tributary	S	0	trunk stream	>10	1844.6	irregular high ground	168.735	238.277	202.822	147.076	35.455	91.201	351.674	TRUE	205.621	1.0138	202.822	976.083	773.261		1.0138	205.621	91.201	46835	55018	0.00194728
EU - 20	EU	Iran	Mand River	Dalaki River	S	0	trunk stream	>10	4579.2	ridge	246.94	338.319	319.37	293.022	18.949	45.297	164.513	TRUE	318.305	0.996664	319.37	652.428	333.058	333.058	0.996664	318.305	45.297	10950.4	15874	0.00413656
EU - 200	EU	Romania	Prut River	Olt River	V	0	trunk stream	>10	7074.5	irregular high ground	275.125	461	466.053	449.148	-5.053	11.852	201.44	FALSE	455.09		455.09	866.03	410.94	399.977	0.976476		11.852	18080.9	29582
EU - 201	EU	Iran	Euphrates River	Seimare River	S	0	trunk stream	>10	26200.5	ridge	235.465	734.147	773.147	732.42	-39	1.727	533.528	FALSE	733.276		733.276	1622.36	889.086	849.215	0.94843		1.727	6461	10691
EU - 202	EU	Russia	Volga River	Berezovaya River	S	0	trunk stream	<10	812.6	ridge	236.105	236.386	237.942	205.343	-1.556	31.043	109.436	FALSE	222.221		222.221	601.9	379.679	363.958			31.043	26819	40152
EU - 203	EU	Austria	Prut River	Danube River	M, S	0	trunk stream	>10	95573.9	irregular high ground	45.47	207.892	201	186.168	6.892	21.724	345.252	TRUE	197.921	0.984681	201	960.736	759.736	759.736	0.984681	197.921	21.724	24436	36799	0.000889016
EU - 204	EU	Germany, Czech Rep.	Elbe River	Elbe River	M, V, S	0	trunk stream	>10	50989	ridge	173.805	163.51	124.217	110.437	39.293	53.073	185.202	TRUE	128.247	1.03244	124.217	508.464	384.247	384.247	1.03244	128.247	53.073	65923	143702	0.000805076
EU - 205	EU	Iran	Euphrates River	(blank)	S	0	trunk stream	<10	972.9	ridge	260.315	557.329	472.058	271.097	85.271	286.232	110.008	TRUE	411.667	0.872069	472.058	1125.65	653.594	653.594	0.872069	411.667	286.232	13855.9	23134	0.0206578
EU - 206	EU	Slovenia	Prut River	Sava River	S	0	trunk stream	>10	6783.1	ridge	166.815	162.01	156.058	149.276	5.952	12.734	141.863	TRUE	157.738	1.01076	156.058	458.737	302.679	302.679	1.01076	157.738	12.734	8243.7	9075	0.00154469
EU - 207	EU	Iran	Zohreh River	Zohreh River	S	0	trunk stream	>10	5515.3	ridge	258.025	674.019	676.261	611.059	-2.242	62.96	389.184	FALSE	644.657		644.657	1643.51	998.85	967.246	0.953266		62.96	7326.9	11211
EU - 208	EU	Iran	Kr River	Aras River tributary	S	0	trunk stream	>10	9287	irregular high ground	74.75	919.408	793.592	704.528	125.816	214.88	438.794	TRUE	816.735	1.02916	793.592	1978.71	1185.12	1185.12	1.02916	816.735	214.88	37910	59430	0.00566816
EU - 209	EU	Iran	Euphrates River	(blank)	S	0	trunk stream	<10	459.5	ridge	242.895	871.836	706.4	362.473	165.436	509.363	295.655	TRUE	720.416	1.01984	706.4	1520.63	814.234	814.234	1.01984	720.416	509.363	11849.4	11557	0.0429864
EU - 21	EU	Iran	Mand River	Mand River	S	0	trunk stream	>10	18070.4	ridge	250.075	303.187	270.619	280.269	32.568	22.918	186.06	TRUE	290.646	1.074	270.619	808.572	537.953	537.953	1.074	290.646	22.918	7698	13820	0.00297714
EU - 210	EU	France	Rhone River	Rhone River	S	0	trunk stream	>10	13820.4	ridge	306.085	223.665	239.212	217.859	-15.547	5.806	210.706	FALSE	219.419		219.419	627.43	408.011	388.218	0.917257		5.806	5656.8	13573
EU - 211	EU	France	Rhone River	Fier River	S	0	trunk stream	>10	1370.5	ridge	328.96	343.339	330.446	244.837	12.893	98.502	441.894	TRUE	281.629	0.85227	330.446	1017.12	686.673	686.673	0.85227	281.629	98.502	8922.5	18339	0.0110397
EU - 212	EU	Italy	Tevere River	Tevere River	S	0	trunk stream	>10	5704.4	irregular high ground	244.245	144.15	135	88.271	9.15	55.879	263.158	TRUE	113.486	0.840635	135	832.3	697.3	697.3	0.840635	113.486	55.879	24107	43402	0.00231796
EU - 213	EU	Iran	Euphrates River	Karun River tributary	S	0	trunk stream	<10	205.6	ridge	210.645	615.609	588.396	547.309	27.213	68.3	257.088	TRUE	583.236	0.99123	588.396	1334.55	746.151	746.151	0.99123	583.236	68.3	4098.2	6373	0.0166659
EU - 214	EU	Iraq	Euphrates River	Great Zab River tributary	S	0	head stream	<10	25.434	ridge	3.905	1112.32	1046.18	783.543	66.144	328.78	196.908	TRUE	1021.52	0.976433	1046.18	1646.64	600.463	600.463	0.976433	1021.52	328.78	5009.2	4539	0.0656352
EU - 215	EU	Iran	Euphrates River	Karun River tributary	S	0	head stream	<10	44.245	ridge	258.67	641.719	591.885	532.515	49.834	109.204	315.396	TRUE	595.395	1.00593	591.885	1336.95	745.064	745.064	1.00593	595.395	109.204	3734.6	5197	0.0292412
EU - 216	EU	Iran	Euphrates River	(blank)	S	0	head stream	<10	123.44	ridge	256.345	1226.16	1178.91	1027.84	47.257	198.325	255.853	TRUE	1153.43	0.978385	1178.91	1723.67	544.758	544.758	0.978385	1153.43	198.325	7069.9	8507	0.028052
EU - 217	EU	Iraq	Euphrates River	Great Zab River tributary	S	0	head stream	<10	29.266	ridge	23.915	1125.01	1027.38	793.837	97.633	331.172	250.382	TRUE	978.705	0.952626	1027.38	1671.93	644.559	644.559	0.952626	978.705	331.172	4328.2	6273	0.0765149
EU - 218	EU	Iran	Euphrates River	(blank)	S	0	head stream	<10	38.362	ridge	224.735	1304.9	1182.63	935.144	122.272	369.755	120.527	TRUE	1182.92	1.00025	1182.63	1677.77	495.146	495.146	1.00025	1182.92	369.755	5321.5	5759	0.0694832
EU - 219	EU	Iran	Euphrates River	Seimare River tributary	S	0	head stream	<10	48.359	ridge	34.045	949.757	853.44	673.57	96.317	276.187	127.227	TRUE	847.199	0.992687	853.44	1291.2	437.76	437.76	0.992687	847.199	276.187	4418.1	5383	0.0625126
EU - 220	EU	Turkey	Euphrates River	Tigris valley tributary	S	0	head stream	<10	36.721	ridge	231.37	960.087	914.146	831.926	45.941	128.161	115.928	TRUE	900.753	0.985349	914.146	1233.84	319.692	319.692	0.985349	900.753	128.161	3747.6	5692	0.0341982
EU - 221	EU	Iran	Euphrates River	Seimare River tributary	S	0	head stream	<10	18.894	ridge	51.35	802.933	754.831	648.075	48.102	154.858	104.827	TRUE	741.832	0.982779	754.831	1283.24	528.413	528.413	0.982779	741.832	154.858	4113.7	5325	0.0376445
EU - 222	EU	Iran	Euphrates River	Seimare tributary Bahram Chobin Gorge	S	0	head stream	<10	24.093	ridge	45.135	963.175	907.758	611.765	55.417	351.41	149.422	TRUE	833.904	0.918641	907.758	1664.37	756.615	756.615	0.918641	833.904	351.41	3407.5	4112	0.103128
EU - 223	EU	Iran	Euphrates River	Seimare River tributary	S	0	head stream	<10	52.221	ridge	31.69	764.463	728.198	615.017	36.265	149.446	142.846	TRUE	741.351	1.01806	728.198	1142.62	414.418	414.418	1.01806	741.351	149.446	7374.8	3742	0.0202644
EU - 224	EU	Iran	Euphrates River	Darreh Shahr River	S	0	head stream	<10	21.398	ridge	34.99	811.189	753.079	641.026	58.11	170.163	139.543	TRUE	780.052	1.03582	753.079	1227.24	474.157	474.157	1.03582	780.052	170.163	6509.8	3908	0.0261395
EU - 225	EU	Iran	Euphrates River	Seimare River tributary	S	0	head stream	<10	61.279	ridge	16.405	953.573	929.079	885.435	24.494	68.138	132.163	TRUE	917.362	0.987389	929.079	1310.32	381.237	381.237	0.987389	917.362	68.138	2535.8	4421	0.0268704
EU - 226	EU	Iran	Euphrates River	(blank)	S	0	head stream	<10	20.572	ridge	48.685	1197.1	1141.94	1075.27	55.163	121.829	122.572	TRUE	1147.72	1.00507	1141.94	1437.17	295.236	295.236	1.00507	1147.72	121.829	3568.2	4745	0.034143
EU - 227	EU	Spain	Rio Nansa	Lamason O Tanea River	S	0	head stream	<10	60.389	ridge	210.175	253.6	208.467	64.999	45.133	188.601	360.37	TRUE	217.403	1.04287	208.467	969.228	760.761	760.761	1.04287	217.403	188.601	7206.6	4538	0.0261706
EU - 228	EU	Iran	Mand River	Mand River tributary	S	0	head stream	<10	22.403	ridge	190.385	765.534	739.522	650.954	26.012	114.58	220.164	TRUE	717.438	0.970138	739.522	1239.03	499.51		0.970138	717.438	114.58	2966	4085	0.0386312
EU - 229	EU	Iran	Endorheic basin	(blank)	S	1	head stream	<10	78.429	ridge	45.87	886.893	876.068	858.004	10.825	28.889	156.884	TRUE	872.663	0.996113	876.068	1174.1	298.028	298.028	0.996113	872.663	28.889	3382.6	5467	0.00854047
EU - 23	EU	Germany	Rhine River	Rhine River	S	0	trunk stream	>10	103003	irregular high ground	353.33	86.533	75	34.782	11.533	51.751	328.001	TRUE	73.3282	0.977709	75	602.925	527.925	527.925	0.977709	73.3282	51.751	156713	131190	0.000330228
EU - 230	EU	Spain	Tagus River	Garganta del Cubo River	S	0	head stream	<10	49.491	ridge	45.02	322.884	318.331	245	4.553	77.884	99.746	TRUE	285.713	0.897533	318.331	552.756	234.425	234.425	0.897533	285.713	77.884	3114.2	4876	0.0250093
EU - 231	EU	Iraq	Euphrates River	Dohuk River	S	0	head stream	<10	227.1	ridge	223.04	597.498	570.161	527.24	27.337	70.258	118.28	TRUE	567.724	0.995726	570.161	893.813	323.652	323.652	0.995726	567.724	70.258	2616	3637	0.026857
EU - 232	EU	Turkey	Ceyhan River	(blank)	S	0	head stream	<10	128.34	ridge	146.495	1037.49	1003.48	983.143	34.011	54.352	418.959	TRUE	1022.83	1.01928	1003.48	1936.89	933.403	933.403	1.01928	1022.83	54.352	6428.8	5689	0.00845445
EU - 233	EU	Iran	Euphrates River	(blank)	S	0	head stream	<10	117.3	ridge	63.55	1780.33	1659.45	1487.53	120.874	292.801	348.418	TRUE	1665.69	1.00376	1659.45	2637.85	978.392	978.392	1.00376	1665.69	292.801	8926.7	11466	0.0328006
EU - 234	EU	Turkey	Aksu River	(blank)	S	0	head stream	<10	98.675	ridge	142.44	949.847	893.441	332.706	56.406	617.141	565.693	TRUE	800.545	0.896024	893.441	2577.76	1684.32	1684.32	0.896024	800.545	617.141	26304.8	20878	0.0234612
EU - 235	EU	Iran	Mand River	Mand River tributary	S	0	trunk stream	<10	202.7	ridge	213.8	870.945	795.423	711.09	75.522	159.855	286.586	TRUE	802.581	1.009	795.423	1436.42	641.002	641.002	1.009	802.581	159.855	5260.2	7380	0.0303895
EU - 236	EU	Iran	Euphrates River	Seimare River tributary	S	0	head stream	<10	135.8	ridge	211.925	1400.69	1375.99	1306.66	24.703	94.03	151.01	TRUE	1355.91	0.985405	1375.99	1658.13	282.138	282.138	0.985405	1355.91	94.03	3627.6	5669	0.0259207
EU - 237	EU	Iran	Euphrates River	Karun River tributary	S	0	head stream	<10	73.974	ridge	258.77	762.199	717.43	620.371	44.769	141.828	300.594	TRUE	695.469	0.96939	717.43	1373.14	655.715	655.715	0.96939	695.469	141.828	3999.8	6174	0.0354588
EU - 238	EU	Turkey	Euphrates River	Sican River tributary	S	0	head stream	<10	125.8	ridge	203.645	1022.45	935.654	747.18	86.795	275.269	195.745	TRUE	900.107	0.962008	935.654	1485.94	550.282	550.282	0.962008	900.107	275.269	6332.6	9234	0.0434686
EU - 239	EU	Iran	Atrek River	Atrek River tributary	S	0	head stream	<10	103.59	ridge	243.595	1047.76	986.074	916.21	61.69	131.554	172.547	TRUE	982.667	0.996545	986.074	1451.69	465.619	465.619	0.996545	982.667	131.554	5738.9	9317	0.0229232
EU - 24	EU	Germany	Rhine River	Simmerbach River	S	0	trunk stream	<10	388	ridge	189.1	286.255	266.514	173.036	19.741	113.219	139.768	TRUE	257.064	0.964542	266.514	564.569	298.055	298.055	0.964542	257.064	113.219	11795.1	9977	0.00959882
EU - 240	EU	Iraq	Euphrates River	Nahr al Khazir River	S	0	head stream	<10	93.81	ridge	213.66	867.782	803.117	696	64.665	171.782	329.635	TRUE	771.855	0.961074	803.117	1485.61	682.495	682.495	0.961074	771.855	171.782	4093.3	7499	0.0419666
EU - 241	EU	Iraq	Euphrates River	Great Zab River tributary	S	0	head stream	<10	118.54	ridge	198.135	674.06	583.117	436.865	90.943	237.195	307.577	TRUE	573.356	0.983261	583.117	1173.91	590.79	590.79	0.983261	573.356	237.195	8172.9	11384	0.0290221
EU - 242	EU	Spain	Ebro River	Urrobi River	S	0	head stream	<10	56.834	ridge	228.92	855.614	829.626	720.31	25.988	135.304	171.179	TRUE	789.843	0.952047	829.626	1218.15	388.522	388.522	0.952047	789.843	135.304	6025.1	9609	0.0224567
EU - 243	EU	Iran	Mand River	(blank)	S	0	head stream	<10	60.27	ridge	183.025	805.147	791.453	694.801	13.694	110.346	169.013	TRUE	773.768	0.977656	791.453	1095.39	303.935	303.935	0.977656	773.768	110.346	3961.8	3696	0.0278525
EU - 244	EU	Iran	Euphrates River	(blank)	S	0	head stream	<10	42.587	ridge	247.72	1171.5	1141.25	1069.61	30.246	101.888	122.511	TRUE	1129.29	0.989518	1141.25	1370.92	229.67	229.67	0.989518	1129.29	101.888	4324.8	5878	0.023559
EU - 245	EU	Turkey	Euphrates River	Cama River	S	0	head stream	<10	94.688	ridge	227.915	923.011	934.223	894.627	-11.212	28.384	165.592	FALSE	909.065		909.065	1247.47	338.409	313.251	0.973071		28.384	1511.6	2437
EU - 246	EU	Croatia	Prut River	Sava River tributary	S	0	head stream	<10	60.063	ridge	190.645	202.381	200.431	166.586	1.95	35.795	152.56	TRUE	190.821	0.952055	200.431	661.321	460.89	460.89	0.952055	190.821	35.795	8155	8640	0.00438933
EU - 247	EU	Turkey	Euphrates River	Sarim River tributary	S	0	head stream	<10	38.589	ridge	7.755	908.691	900.078	861.56	8.613	47.131	119.413	TRUE	884.33	0.982504	900.078	1145.41	245.332	245.332	0.982504	884.33	47.131	3125.3	5300	0.0150805
EU - 248	EU	Iran	Euphrates River	(blank)	S	0	head stream	<10	82.749	ridge	239.875	1210.29	1175.03	1102.85	35.258	107.436	164.136	TRUE	1183.75	1.00742	1175.03	1607.03	432.004	432.004	1.00742	1183.75	107.436	4794.5	3886	0.0224082
EU - 249	EU	Iran	Euphrates River	Dez River tributary	S	0	head stream	<10	39.485	ridge	244.88	697.949	674.766	545.003	23.183	152.946	165.556	TRUE	661.171	0.979852	674.766	1123.63	448.868		0.979852	661.171	152.946	6171.8	4869	0.0247814
EU - 25	EU	Italy	Esino River	Esino River	S	0	trunk stream	<10	748.6	ridge	46.51	286.621	177.028	115.005	109.593	171.616	268.366	TRUE	202.26	1.14253	177.028	1071.12	894.089	894.089	1.14253	202.26	171.616	19188.2	30946	0.00894383
EU - 250	EU	Italy	Arno River	Arno River	S	0	trunk stream	>10	5800.8	ridge	247.93	29.702	27.28	21.883	2.422	7.819	114.176	TRUE	25.8145	0.946278	27.28	298.294	271.014	271.014	0.946278	25.8145	7.819	15986.8	26078	0.000489091
EU - 251	EU	France	Rhone River	Rhone River	S	0	trunk stream	>10	10454.2	ridge	240.835	326.09	352.701	263.649	-26.611	62.441	404.068	FALSE	313.248		313.248	1191.11	877.857	838.404	0.888141		62.441	14948.3	10086
EU - 253	EU	Turkey	Sakarya River	Ankara River	S	0	trunk stream	>10	6772.1	ridge	333.295	700.34	692.306	674.764	8.034	25.576	173.885	TRUE	688.258	0.994154	692.306	1072.13	379.829	379.829	0.994154	688.258	25.576	10002.8	15502	0.00255688
EU - 254	EU	Iraq	Euphrates River	Little Zab River	S	0	trunk stream	>10	11722.9	ridge	219.72	476.994	403.489	378	73.505	98.994	408.89	TRUE	402.341	0.997155	403.489	1208.01	804.524	804.524	0.997155	402.341	98.994	26579.5	65762	0.00372445
EU - 255	EU	Iraq	Euphrates River	Little Zab River	S	0	trunk stream	>10	16772	ridge	215.79	250.114	245	224.168	5.114	25.946	101.806	TRUE	236.533	0.965441	245	484.643	239.643	239.643	0.965441	236.533	25.946	17514.9	30078	0.00148137
EU - 256	EU	Spain	Guadalquivir River	Ojalien River	S	0	trunk stream	>10	1040.6	ridge	222.52	522.024	496.583	464.634	25.441	57.39	314.114	TRUE	492.641	0.992063	496.583	1092.83	596.245	596.245	0.992063	492.641	57.39	11467.6	19262	0.00500453
EU - 257	EU	Slovakia	Prut River	Vah River	S	0	trunk stream	>10	5403	ridge	358.695	392.661	372.109	341.117	20.552	51.544	473.146	TRUE	360.928	0.969953	372.109	1314.59	942.476	942.476	0.969953	360.928	51.544	20190.2	40782	0.00255292
EU - 258	EU	Poland	Vistula River	Sola River	S	0	trunk stream	>10	1234.9	ridge	16.355	337	315.017	272.451	21.983	64.549	227.407	TRUE	311.001	0.987251	315.017	850.28	535.263	535.263	0.987251	311.001	64.549	19559	25846	0.00330022
EU - 259	EU	Iran	Kahir River	(blank)	S	0	trunk stream	>10	3179.1	ridge	195.07	207.017	190.879	144.735	16.138	62.282	179.421	TRUE	189.072	0.990534	190.879	900.893	710.014	710.014	0.990534	189.072	62.282	14148.5	13374	0.00440202
EU - 26	EU	Spain	Ebro River	Ebro River	S	0	trunk stream	>10	7309.9	ridge	194.945	450.177	448.237	438.356	1.94	11.821	203.652	TRUE	443.747	0.989983	448.237	861.86	413.623	413.623	0.989983	443.747	11.821	9438.9	16844	0.00125237
EU - 260	EU	Italy	Magra River	Magra River	S	0	trunk stream	<10	968.9	ridge	223.74	69.083	42.932	8.067	26.151	61.016	241.597	TRUE	35.7231	0.832086	42.932	579.139	536.207	536.207	0.832086	35.7231	61.016	9927.2	17807	0.00614635
EU - 261	EU	Iran	Tavar Kand River	(blank)	S	0	trunk stream	<10	497.5	ridge	236.405	78	55.804	13.198	22.196	64.802	229.664	TRUE	50.3409	0.902102	55.804	541.851	486.047	486.047	0.902102	50.3409	64.802	16733.1	23432	0.00387268
EU - 262	EU	Turkey	Kelkit River	Cobanli River	S, V	0	trunk stream	>10	1410	ridge	22.28	1204.07	1149.95	1056.97	54.119	147.097	356.709	TRUE	1129.29	0.982035	1149.95	1963.57	813.626	813.626	0.982035	1129.29	147.097	11037.4	18408	0.0133271
EU - 264	EU	Iran	Mand River	(blank)	S	0	head stream	<10	37.63	ridge	32.83	914.995	875.989	829.106	39.006	85.889	161.085	TRUE	874.441	0.998233	875.989	1477.9	601.91	601.91	0.998233	874.441	85.889	2996.8	4642	0.0286602
EU - 27	EU	Iran	Mand River	(blank)	S	0	head stream	<10	53.46	ridge	37.195	1655.64	1626.16	1326.63	29.478	329.005	177.732	TRUE	1576.21	0.969287	1626.16	2255.62	629.459		0.969287	1576.21	329.005	5966.4	4726	0.055143
EU - 28	EU	Iran	Bahu Kalat River	(blank)	S	0	trunk stream	>10	2461.2	ridge	193.095	846.355	793.908	677.827	52.447	168.528	273.407	TRUE	783.241	0.986565	793.908	1666.32	872.409	872.409	0.986565	783.241	168.528	14815.8	18204	0.0113749
EU - 29	EU	Iran	Wadi near Straits of Hormuz	(blank)	I	0	head stream	<10	88.17	ridge	282.4	315.081	242.177	133.741	72.904	181.34	111.863	TRUE	225.857	0.93261	242.177	698.229	456.052	456.052	0.93261	225.857	181.34	10178.7	16431	0.0178156
EU - 3	EU	Slovenia	Prut River	Drava River tributary	M	0	head stream	<10	50.972	ridge	202.19	452.187	402.494	294.798	49.693	157.389	194.719	TRUE	386.463	0.960171	402.494	909.875	507.381	507.381	0.960171	386.463	157.389	4849.5	6644	0.0324547
EU - 30	EU	Italy	Metauro River	Metauro River tributary	S	0	trunk stream	<10	259	ridge	63.52	371.128	322.758	225.438	48.37	145.69	396.347	TRUE	317.194	0.982762	322.758	1168.2	845.446	845.446	0.982762	317.194	145.69	11169.5	13566	0.0130436
EU - 31	EU	Pakistan	Phor River	Phor River	S	0	trunk stream	<10	494.2	ridge	120.685	155.882	122.943	82.06	32.939	73.822	394.622	TRUE	116.17	0.944907	122.943	713.985	591.042	591.042	0.944907	116.17	73.822	8797.9	15527	0.00839087
EU - 32	EU	Italy	Metauro River	Metauro River	S	0	trunk stream	>10	1227.4	ridge	72.37	118.65	97.317	77.25	21.333	41.4	183.664	TRUE	103.585	1.06441	97.317	586.966	489.649	489.649	1.06441	103.585	41.4	6910.8	8250	0.00599062
EU - 33	EU	Italy	Metauro River	Metauro River	S	0	trunk stream	<10	665.3	ridge	52.2	177.714	445.19	118.174	-267.476	59.54	392.539	FALSE	157.864		157.864	916.526	758.662	471.336	0.354598		59.54	6478.5	7086
EU - 34	EU	Iran	Sashur River	(blank)	S	0	trunk stream	<10	758.3	ridge	254.865	901.502	848.313	787.249	53.189	114.253	298.206	TRUE	833.076	0.982038	848.313	2034.01	1185.7	1185.7	0.982038	833.076	114.253	10180.3	20003	0.011223
EU - 35	EU	Italy	Potenza River	Potenza River	S	0	trunk stream	<10	420.3	plateau - updip	82.515	308.005	264.144	153	43.861	155.005	323.247	TRUE	265.373	1.00465	264.144	856.907	592.763	592.763	1.00465	265.373	155.005	20994.1	18944	0.00738326
EU - 36	EU	Italy	Metauro River	Metauro River tributary	S	0	head stream	<10	37.851	ridge	58.7	495.178	468.965	384.85	26.213	110.328	247.308	TRUE	451.057	0.961814	468.965	979.071	510.106	510.106	0.961814	451.057	110.328	4919.9	6455	0.0224248
EU - 37	EU	Italy	Musone River	Musone River	S	0	head stream	<10	87.971	ridge	49.015	331.444	326.649	216.681	4.795	114.763	149.724	TRUE	290.608	0.889664	326.649	662.284	335.635	335.635	0.889664	290.608	114.763	7385	8621	0.01554
EU - 38	EU	Italy	Metauro River	Metauro River tributary	S	0	head stream	<10	51.435	ridge	85.355	489.469	459.699	398.052	29.77	91.417	217.676	TRUE	457.189	0.994541	459.699	928.692	468.993	468.993	0.994541	457.189	91.417	4769.7	5526	0.0191662
EU - 39	EU	Pakistan	Siah Kaur	Ghaz Ab Kaur River	S	0	head stream	<10	166.66	plateau	202.325	89.056	84.395	11.297	4.661	77.759	167.527	TRUE	75.3346	0.892642	84.395	345.642	261.247	261.247	0.892642	75.3346	77.759	8121.9	4702	0.00957399
EU - 4	EU	Iran	Mand River	Mand River	S	0	trunk stream	<10	331.3	ridge	248.49	590.1	554.327	515.312	35.773	74.788	164.337	TRUE	546.077	0.985117	554.327	987.451	433.124	433.124	0.985117	546.077	74.788	7131	13772	0.0104877
EU - 40	EU	Russia	Pechora River	Shchuger River	S	0	trunk stream	>10	2393.4	ridge	318.425	225.388	185.055	167.663	40.333	57.725	239.135	TRUE	194.005	1.04836	185.055	1537.85	1352.8	1352.8	1.04836	194.005	57.725	35088	62587	0.00164515
EU - 41	EU	Russia	Pechora River	Shchuger River	S	0	trunk stream	>10	3597.9	ridge	331.705	174.939	176.925	167.049	-1.986	7.89	179.825	FALSE	171.272		171.272	515.69	344.418	338.765	0.968048		7.89	12535.6	19115
EU - 42	EU	Turkey	Sakarya River	Sakarya River	S	0	trunk stream	>10	58388.6	ridge	39.215	68.456	64.278	33.202	4.178	35.254	472.25	TRUE	56.401	0.877454	64.278	1006.35	942.071	942.071	0.877454	56.401	35.254	23946.4	26865	0.0014722
EU - 43	EU	Spain	Rio Besaya	Besaya River	S	0	trunk stream	<10	481.8	ridge	3.97	67.982	55.001	28.599	12.981	39.383	273.66	TRUE	52.9717	0.963105	55.001	585.554	530.553	530.553	0.963105	52.9717	39.383	6775.8	8473	0.0058123
EU - 44	EU	Iran	Euphrates River	Karkheh River	S	0	trunk stream	>10	9169.7	ridge	231.165	775.364	707.021	642.881	68.343	132.483	204.011	TRUE	724.925	1.02532	707.021	1312.22	605.202	605.202	1.02532	724.925	132.483	21148.7	26416	0.00626436
EU - 45	EU	Iran	Mand River	Mand River	S	0	trunk stream	>10	12771	ridge	226.96	788.999	729.83	687.834	59.169	101.165	309.277	TRUE	736.292	1.00885	729.83	1541.12	811.295	811.295	1.00885	736.292	101.165	13201.8	22566	0.00766297
EU - 46	EU	Iran	Euphrates River	Karkheh River tributary	S	0	trunk stream	<10	491	ridge	228.25	1044.53	1234.36	803.277	-189.831	241.253	390.369	FALSE	908.187		908.187	1744.75	836.566	510.392	0.735755		241.253	6722	12463
EU - 47	EU	Slovenia	Prut River	Sava River	S	0	trunk stream	>10	4168.3	irregular high ground	122.075	274.592	209.962	163.324	64.63	111.268	296.633	TRUE	211.542	1.00753	209.962	1043.2	833.238	833.238	1.00753	211.542	111.268	67617	125706	0.00164556
EU - 48	EU	Spain	Ebro River	Ebro River	S	0	trunk stream	<10	602.3	irregular high ground	185.995	834	759.152	709.003	74.848	124.997	108.589	TRUE	758.23	0.998786	759.152	1163.73	404.577		0.998786	758.23	124.997	18674.6	37138	0.00669342
EU - 49	EU	Romania	Prut River	Olt River	M	0	trunk stream	>10	13519.9	irregular high ground	198.045	364.695	332.519	205.347	32.176	159.348	471.96	TRUE	312.164	0.938785	332.519	1783.14	1450.62	1450.62	0.938785	312.164	159.348	68670	74272	0.00232049
EU - 5	EU	Iran	Gulf of Bushehr	(blank)	S	0	trunk stream	<10	686.5	ridge	257.265	378.068	340.535	175.171	37.533	202.897	333.614	TRUE	321.808	0.945008	340.535	971.76	631.225	631.225	0.945008	321.808	202.897	10965.7	9976	0.0185029
EU - 50	EU	Russia, Kazakhstan	Ural River	Ural River	S	0	trunk stream	>10	66212.9	irregular high ground	302.915	194.112	173.233	109.408	20.879	84.704	167.208	TRUE	167.223	0.965308	173.233	515.72	342.487	342.487	0.965308	167.223	84.704	170244	177305	0.000497545
EU - 51	EU	Afghanistan	Endorheic basin	(blank)	S	1	trunk stream	<10	599.7	irregular high ground	327.78	2379.12	2262.39	1944.33	116.738	434.796	280.347	TRUE	2239.97	0.990091	2262.39	3447.6	1185.21	1185.21	0.990091	2239.97	434.796	30016.9	31519	0.014485
EU - 52	EU	Turkey, Iraq	Euphrates River	Hezil River	S	0	trunk stream	>10	2197.1	ridge	226.84	460.224	446.597	424.051	13.627	36.173	126.826	TRUE	445.273	0.997036	446.597	815.584	368.987	368.987	0.997036	445.273	36.173	6983.9	9470	0.00517948
EU - 53	EU	Spain	Xuquer River	Jucar River	S	0	trunk stream	>10	1002.6	ridge	211.01	926.081	923.546	904.847	2.535	21.234	140.441	TRUE	910.396	0.985762	923.546	1188.99	265.44	265.44	0.985762	910.396	21.234	8632.4	20920	0.0024598
EU - 54	EU	Spain	Ebro River	Ebro River	S	0	trunk stream	>10	82419.8	irregular high ground	161.47	84.759	28.379	-1.828	56.38	86.587	180.341	TRUE	33.3355	1.17466	28.379	678.037	649.658	649.658	1.17466	33.3355	86.587	68615	133693	0.00126193
EU - 55	EU	Bulgaria	Prut River	Iskar River	M	0	trunk stream	>10	4308.4	irregular high ground	39.88	516.033	384.628	65.803	131.405	450.23	545.058	TRUE	370.997	0.964561	384.628	1552.56	1167.93	1167.93	0.964561	370.997	450.23	110186	116454	0.00408609
EU - 56	EU	Macedonia	Vardar River	Crna River	M	0	trunk stream	>10	4645.4	irregular high ground	52.04	571.086	369.68	128.665	201.406	442.421	347.255	TRUE	389.051	1.0524	369.68	2307.99	1938.31	1938.31	1.0524	389.051	442.421	64909	87620	0.00681602
EU - 57	EU	Serbia, Romania	Prut River	Danube River	M	0	trunk stream	>10	557971	irregular high ground	148.92	63.499	64	28.423	-0.501	35.076	515.72	TRUE	48.9246	0.764447	64	1090.9	1026.9	1026.9	0.764447	48.9246	35.076	221545	302015	0.000158324
EU - 58	EU	Poland	Oder River	Nysa Klodzka River	I	0	trunk stream	>10	1849	ridge	57.065	302.201	271.105	226.913	31.096	75.288	154.077	TRUE	263.76	0.972906	271.105	761.83	490.725	490.725	0.972906	263.76	75.288	32999	55277	0.00228152
EU - 59	EU	Romania	Prut River	Buzau River	S	0	trunk stream	<10	574.4	irregular high ground	176.08	691.088	602.252	306.38	88.836	384.708	417.546	TRUE	533.216	0.885371	602.252	1343.04	740.783	740.783	0.885371	533.216	384.708	41341	55659	0.00930573
EU - 6	EU	Iran	Qezel Owzan River	Ghezel Ozan River	V	0	trunk stream	>10	42612.2	irregular high ground	108.965	1073.8	954.124	838.678	119.68	235.126	308.133	TRUE	925.245	0.969733	954.124	1881.17	927.045	927.045	0.969733	925.245	235.126	33802	70067	0.00695598
EU - 60	EU	Spain	Guadiana River	Esteras River	S	0	trunk stream	<10	411.3	ridge	217.595	415.131	398.632	371.016	16.499	44.115	139.115	TRUE	397.093	0.996138	398.632	829.893	431.261	431.261	0.996138	397.093	44.115	6691.7	8977	0.0065925
EU - 61	EU	Turkey	Ceyhan River	Aksu River	S	0	trunk stream	<10	224.6	ridge	125.755	983.097	943.005	880.126	40.092	102.971	248.023	TRUE	946.124	1.00331	943.005	1533.57	590.565	590.565	1.00331	946.124	102.971	9407.5	11082	0.0109456
EU - 62	EU	Iraq	Euphrates River	Nahr al Khazir River	S	0	trunk stream	<10	206.6	ridge	182.965	682.056	648.122	546.141	33.934	135.915	232.71	TRUE	641.234	0.989372	648.122	1111.33	463.209	463.209	0.989372	641.234	135.915	4798.4	4728	0.0283251
EU - 63	EU	Iran	Euphrates River	(blank)	S	0	trunk stream	<10	171.5	ridge	219.15	1271.79	1248.63	960.911	23.16	310.881	239.762	TRUE	1151.6	0.922293	1248.63	1778.51	529.88	529.88	0.922293	1151.6	310.881	9604.7	12182	0.0323676
EU - 64	EU	Spain	Rio Pisuena	Pisuena River	S	0	trunk stream	<10	205.3	ridge	200.215	138.006	138.872	85.006	-0.866	53	181.947	TRUE	113.675	0.81856	138.872	532.821	393.949	393.949	0.81856	113.675	53	5344.9	8050	0.00991599
EU - 65	EU	Spain	Tagus River	Tagus River	S	0	trunk stream	>10	3945.5	ridge	312.93	706	664.518	640.201	41.482	65.799	113.346	TRUE	690.318	1.03883	664.518	955.919	291.401	291.401	1.03883	690.318	65.799	2532.19	1980	0.025985
EU - 66	EU	Iran	Euphrates River	(blank)	S	0	trunk stream	<10	351	ridge	210.555	682.817	928.368	447.114	-245.551	235.703	391.964	FALSE	573.459		573.459	1206.61	633.153	278.244	0.617707		235.703	3982.2	6062
EU - 67	EU	Pakistan	Dasht River	Kil River	S	0	trunk stream	>10	3328.3	ridge	187.425	575.125	579.16	563.405	-4.035	11.72	141.215	FALSE	570.716		570.716	824.435	253.719	245.275	0.98542		11.72	2956.6	3649
EU - 68	EU	Spain	Ebro River	Zadorra River	S	0	trunk stream	>10	1066.1	ridge	212.245	476.391	480.513	472.538	-4.122	3.853	140.803	FALSE	474.653		474.653	784.045	309.392	303.532	0.987804		3.853	4231.6	6264
EU - 69	EU	Germany	Weser River	Weser River	S	0	trunk stream	>10	19090.3	ridge	23.895	40.091	40.512	37	-0.421	3.091	118.278	TRUE	38.8476	0.958915	40.512	270.658	230.146	230.146	0.958915	38.8476	3.091	3350.7	4422	0.000922494
EU - 7	EU	Iran	Euphrates River	(blank)	S	0	trunk stream	<10	429.8	ridge	278.665	1831.61	1818.91	1799.01	12.693	32.596	297.568	TRUE	1813.57	0.997064	1818.91	2420.67	601.755	601.755	0.997064	1813.57	32.596	6067.5	11012	0.00537223
EU - 70	EU	Iran	Euphrates River	Karkeh River tributary	S	0	trunk stream	<10	615.9	ridge	231.13	539.241	485.536	430.399	53.705	108.842	227.166	TRUE	498.707	1.02713	485.536	1056.94	571.403	571.403	1.02713	498.707	108.842	6075.8	7423	0.017914
EU - 71	EU	Slovakia, Czech Rep.	Prut River	Vlara River	S	0	trunk stream	<10	369.9	ridge	154.345	306.993	281.565	231.198	25.428	75.795	163.087	TRUE	280.507	0.996243	281.565	641.75	360.185	360.185	0.996243	280.507	75.795	13254.9	15196	0.00571826
EU - 72	EU	Turkey	Euphrates River	Tigris River	S, V	0	trunk stream	>10	1448.6	ridge	217.195	787.528	731.008	710.867	56.52	76.661	259.09	TRUE	751.987	1.0287	731.008	1416.24	685.233	685.233	1.0287	751.987	76.661	8731.1	13281	0.00878022
EU - 73	EU	Iran	Euphrates River	Seimare River tributary	S, V	0	trunk stream	<10	587.8	ridge	221.08	1310.68	1199.36	1117.02	111.319	193.665	205.974	TRUE	1227.59	1.02353	1199.36	1747.36	548.001	548.001	1.02353	1227.59	193.665	10278.2	14468	0.0188423
EU - 74	EU	Iran	Euphrates River	Seimare River	S	0	trunk stream	<10	575.7	ridge	239.085	951.113	930.903	843.629	20.21	107.484	317.072	TRUE	892.041	0.958253	930.903	1423.87	492.971	492.971	0.958253	892.041	107.484	6851.3	12354	0.0156881
EU - 75	EU	Spain	Deva River	Deva River	S	0	trunk stream	>10	1216.4	ridge	23.88	-0.397	-5.229	-9.084	4.832	8.687	155.226	TRUE	-3.18654	0.609398	-5.229	218.508	223.737	223.737	0.609398	-3.18654	8.687	2807.7	2958	0.00309399
EU - 76	EU	Iran	Euphrates River	Karkheh River tributary	S	0	trunk stream	<10	395.2	ridge	235.51	580.253	512.25	453.475	68.003	126.778	355.13	TRUE	507.308	0.990353	512.25	1490.37	978.118	978.118	0.990353	507.308	126.778	6440.7	12158	0.0196839
EU - 77	EU	Iraq	Euphrates River	Sirwan River	S	0	trunk stream	>10	16827.4	ridge	229.13	449.377	450	364.033	-0.623	85.344	462.016	TRUE	401.082	0.891293	450	1405.34	955.341	955.341	0.891293	401.082	85.344	8065.2	14974	0.0105818
EU - 78	EU	Turkey	Euphrates River	Euphrates River	S	0	trunk stream	>10	63435.1	irregular high ground	262.045	820	697.586	675	122.414	145	431.349	TRUE	738.755	1.05902	697.586	1548.8	851.216	851.216	1.05902	738.755	145	36860	67758	0.0039338
EU - 79	EU	Iran	Euphrates River	(blank)	S, V	0	trunk stream	<10	285.5	ridge	224.675	1807	1743.5	1705.92	63.508	101.087	456.87	TRUE	1736.54	0.996008	1743.5	2720.43	976.934	976.934	0.996008	1736.54	101.087	8060.8	18436	0.0125406
EU - 8	EU	Iran	Euphrates River	Karun River tributary	S	0	head stream	<10	45.099	ridge	193.535	2753.29	2528.83	1274.04	224.457	1479.25	250.897	TRUE	2051.76	0.811346	2528.83	3330.19	801.356	801.356	0.811346	2051.76	1479.25	7820.4	12168	0.189153
EU - 80	EU	Iran	Zohreh River	Fahliyan River	S	0	trunk stream	>10	3242.1	ridge	240.995	805.116	794.84	758.003	10.276	47.113	317.663	TRUE	781.98	0.98382	794.84	1396.98	602.144	602.144	0.98382	781.98	47.113	10168	16382	0.00463346
EU - 81	EU	Spain	Xuquer River	Xiuquet River	S	0	trunk stream	<10	501.2	ridge	64.98	141.685	123.919	90	17.766	51.685	134.24	TRUE	126.777	1.02307	123.919	375.914	251.995	251.995	1.02307	126.777	51.685	3821	3616	0.0135266
EU - 82	EU	Iran	Khowr-e Dowraq	Maroon River	S	0	trunk stream	>10	2833.5	ridge	236.495	712.021	676.958	641.356	35.063	70.665	279.768	TRUE	675.705	0.998148	676.958	1356.81	679.848	679.848	0.998148	675.705	70.665	4563.9	7695	0.0154835
EU - 83	EU	Iran	Euphrates River	Karkheh River	S	0	trunk stream	>10	6726.7	ridge	217.425	902.037	902.307	862.205	-0.27	39.832	308.855	TRUE	881.598	0.977049	902.307	1539.64	637.336	637.336	0.977049	881.598	39.832	6538.3	11007	0.0060921
EU - 84	EU	Iran	Euphrates River	Karkeh River	S, V	0	trunk stream	>10	6389.1	ridge	225.085	962.011	939.882	902.039	22.129	59.972	323.936	TRUE	942.33	1.0026	939.882	1487.19	547.305	547.305	1.0026	942.33	59.972	10284.1	11072	0.00583153
EU - 85	EU	Iran	Euphrates River	Karun River	S	0	trunk stream	>10	26593	ridge	217.55	511	511	511	0	0	527.407	TRUE	511	1	511	1708.94	1197.94	1197.94	1	511	0	7288.8	10437	0
EU - 86	EU	Iran	Euphrates River	Karun River	S	0	trunk stream	>10	26833.2	ridge	199.815	511	510.181	368.488	0.819	142.512	264.905	TRUE	447.085	0.876327	510.181	1180.1	669.922	669.922	0.876327	447.085	142.512	5350.9	7873	0.0266333
EU - 87	EU	Turkey	Euphrates River	Kezer River	S	0	trunk stream	>10	1184.9	ridge	212.16	517.9	503.303	497.538	14.597	20.362	219.366	TRUE	505.33	1.00403	503.303	1110.27	606.966	606.966	1.00403	505.33	20.362	7977.3	16157	0.00255249
EU - 88	EU	Spain	Guadalquivir River	Jandula River	S	0	trunk stream	>10	1794.3	ridge	211.845	439.88	427.122	419.781	12.758	20.099	265.223	TRUE	428.468	1.00315	427.122	1014.06	586.941	586.941	1.00315	428.468	20.099	3081.5	5740	0.00652247
EU - 89	EU	Iran, Azerbaijan	Kr River	Aras River	S	0	trunk stream	>10	59918.9	irregular high ground	156.055	764	733.185	702.168	30.815	61.832	510.741	TRUE	735.687	1.00341	733.185	2017.08	1283.9	1283.9	1.00341	735.687	61.832	27095	40705	0.00228204
EU - 9	EU	Iran	Euphrates River	(blank)	S	0	trunk stream	<10	559.9	ridge	233.2	1716.01	1643.01	1580.88	72.998	135.129	260.524	TRUE	1640.38	0.998398	1643.01	2605.68	962.671	962.671	0.998398	1640.38	135.129	8991	16510	0.0150294
EU - 90	EU	Iran, Armenia	Kr River	Aras River	S	0	trunk stream	>10	63688.7	ridge	112.715	627.253	570.572	533.003	56.681	94.25	698.282	TRUE	568.468	0.996312	570.572	2591.06	2020.49	2020.49	0.996312	568.468	94.25	16467.5	33697	0.00572339
EU - 91	EU	Iran	Euphrates River	Konjam Cham River	S	0	trunk stream	<10	643.9	ridge	253.895	963.13	833.738	506.671	129.392	456.459	489.353	TRUE	792.672	0.950745	833.738	1784.29	950.547		0.950745	792.672	456.459	13333.5	16336	0.034234
EU - 92	EU	Turkey	Euphrates River	Murat River	V	0	trunk stream	>10	5721.5	ridge	239.895	1615.73	1582.9	1522.84	32.827	92.888	280.182	TRUE	1579.99	0.998162	1582.9	2267.48	684.577	684.577	0.998162	1579.99	92.888	39690	50099	0.00234034
EU - 93	EU	Turkey	Euphrates River	Euphrates River	S	0	trunk stream	>10	27508.6	ridge	328.995	820	820	820	0	0	391.209	TRUE	820	1	820	1577.45	757.446	757.446	1	820	0	14538	29055	0
EU - 94	EU	Iraq	Euphrates River	Nahr al Khazir River	S	0	trunk stream	<10	807.9	ridge	203.82	506.213	545.286	437.024	-39.073	69.189	369.481	FALSE	474.81		474.81	1163.11	688.299	617.823	0.870754		69.189	6762.7	10070
EU - 95	EU	Turkey	Euphrates River	Dicle River	S	0	trunk stream	>10	1863.3	ridge	154.885	714.432	717.551	709.063	-3.119	5.369	141.537	FALSE	712.589		712.589	1073.17	360.58	355.618	0.993084		5.369	5159.2	5812
EU - 96	EU	Iran	Euphrates River	Seimare River	S	0	trunk stream	>10	28730.1	ridge	168.585	605.498	830.497	593.535	-224.999	11.963	253.713	FALSE	598.957		598.957	930.305	331.348	99.808	0.721203		11.963	3346	6002
EU - 97	EU	Iran	Euphrates River	Seimare River	S	0	trunk stream	<10	376.1	ridge	54.085	694.135	749.515	665.626	-55.38	28.509	231.481	FALSE	679.744		679.744	1012.67	332.926	263.155	0.906911		28.509	2050.3	3396
EU - 98	EU	Iraq	Euphrates River	Great Zab River tributary	S	0	head stream	<10	58.834	ridge	18.135	973.014	860.113	675.767	112.901	297.247	345.826	TRUE	849.449	0.987602	860.113	1678.11	817.999	817.999	0.987602	849.449	297.247	7286.8	9938	0.0407925
EU - 99	EU	Iran	Euphrates River	Seimare River tributary	S	0	trunk stream	<10	252.4	ridge	30.905	1005.21	1006.79	861.018	-1.582	144.194	242.809	FALSE	962.025		962.025	1329.02	366.994	322.225			144.194	5700.4	5601
NA - 0	NA	United States	Columbia River	John Day River	V	0	trunk stream	>10	1578.9	ridge	381.365	897.398	824.289	696.903	73.109	200.495	259.905	TRUE	825.172	1.00107	824.289	2029.75	1205.46	1205.46	1.00107	825.172	200.495	16510.8	19514	0.0121433
NA - 1	NA	Canada	Fraser River	West Road (Blackwater) River	V	0	trunk stream	>10	11242.9	ridge	97.02	810.657	779.732	660.247	30.925	150.41	182.308	TRUE	742.154	0.951806	779.732	1260.58	480.849	480.849	0.951806	742.154	150.41	22444	33538	0.00670157
NA - 10	NA	Guatemala	Rio Shutaque	Rio Grande de Zacapa tributary	M	0	trunk stream	>10	1212.3	irregular high ground	59.41	323.002	320.897	266.059	2.105	56.943	167.412	TRUE	293.618	0.914991	320.897	668	347.103	347.103	0.914991	293.618	56.943	6850	11597	0.00831285
NA - 100	NA	United States	Mississippi River	Dry Run	S	0	head stream	<10	48.472	ridge	382.555	712.543	716.456	686.91	-3.913	25.633	122.501	FALSE	704.718		704.718	941.511	236.793	225.055	0.983616		25.633	4456.8	4464
NA - 101	NA	United States	Sacramento River	Carquinez Strait	S	0	trunk stream	>10	124353	irregular high ground	310.02	-4.536	-2.721	-6.24	-1.815	1.704	124.29	FALSE	-5.36748		-5.36748	285.774	291.141	288.495	1.97261		1.704	24207	38753
NA - 102	NA	United States	Susquehanna River	Felix Run	S	0	head stream	<10	50.872	ridge	331.835	274.961	280.499	240.303	-5.538	34.658	197.225	FALSE	255		255	542.908	287.908	262.409	0.909096		34.658	2806.6	5303
NA - 103	NA	United States	Mississippi River	Carlock Creek	S	0	head stream	<10	8.9	ridge	198.875	645.096	658.464	614.829	-13.368	30.267	120.05	FALSE	632.866		632.866	851.846	218.98	193.382	0.961125		30.267	2085.77	2765
NA - 104	NA	United States	Susquehanna River	Buffalo Run	S	0	head stream	<10	18.451	ridge	363.775	429.737	435.883	401.24	-6.146	28.497	126.176	FALSE	414.567		414.567	619	204.433	183.117	0.951097		28.497	1898.07	3315
NA - 105	NA	United States	Sacramento River	(blank)	S	0	head stream	<10	94.414	ridge	126.305	86.089	91.543	55.116	-5.454	30.973	139.883	FALSE	74.8306		74.8306	343.594	268.763	252.051	0.817436		30.973	4777	5697
NA - 106	NA	United States	Mississippi River	North Fork Holston River tributary	S	0	head stream	<10	61.445	ridge	167.035	476.391	483.716	459.406	-7.325	16.985	190.711	FALSE	467.236		467.236	758.595	291.359	274.879			16.985	1701.23	3008
NA - 107	NA	United States	Columbia River	Willow Creek	S	0	head stream	<10	73.418	ridge	273.265	1944.01	1909.9	1854.68	34.101	89.327	149.995	TRUE	1903.42	0.996602	1909.9	2234.03	324.13	324.13	0.996602	1903.42	89.327	5175.8	7716	0.0172586
NA - 108	NA	United States	James River	Barbours Creek	S	0	head stream	<10	75.532	ridge	141.305	491.646	476.463	383.708	15.183	107.938	178.444	TRUE	459.292	0.963962	476.463	856.726	380.263	380.263	0.963962	459.292	107.938	5785.3	5689	0.0186573
NA - 109	NA	United States	Colorado River (Arizona)	Soldier Creek, 9 Mile Canyon	S	0	head stream	<10	46.704	ridge	215.07	2192.38	2090.38	1814.02	101.996	378.352	100.317	TRUE	2071.24	0.990845	2090.38	2582.94	492.563	492.563	0.990845	2071.24	378.352	10974.1	11527	0.0344768
NA - 11	NA	United States	Colorado River (Arizona)	Colorado River, Salt Wash	S	0	trunk stream	<10	476.9	plateau	172.575	1304.06	1230	1226.01	74.062	78.056	123.609	TRUE	1242.88	1.01047	1230	1598.29	368.29	368.29	1.01047	1242.88	78.056	6269.2	16121	0.0124507
NA - 110	NA	United States	Colorado River (Arizona)	Clearwater Creek	S	0	head stream	<10	60.699	ridge	194.59	2232.38	2065.41	1813.33	166.976	419.055	111.554	TRUE	2090.04	1.01193	2065.41	2570.28	504.874	504.874	1.01193	2090.04	419.055	12404.6	13824	0.0337822
NA - 111	NA	United States	Susquehanna River	Manada Creek	S	0	head stream	<10	36.166	ridge	199.995	173.59	164.076	144.345	9.514	29.245	107.727	TRUE	161.5	0.984301	164.076	357.625	193.549	193.549	0.984301	161.5	29.245	3460.1	4693	0.00845207
NA - 112	NA	Mexico	Pnuco River	(blank)	S	0	head stream	<10	155.02	ridge	119.415	1416.56	1380.06	1155.7	36.5	260.857	141.703	TRUE	1342.76	0.972975	1380.06	1806	425.944	425.944	0.972975	1342.76	260.857	5214.6	4840	0.0500244
NA - 113	NA	Mexico	Rio Grande (Texas-Mexico)	(blank)	S	0	head stream	<10	13.792	ridge	199.695	1279.63	1254.31	1186.64	25.32	92.992	181.396	TRUE	1240.87	0.989282	1254.31	1730.91	476.603	476.603	0.989282	1240.87	92.992	2779.4	3801	0.0334576
NA - 114	NA	United States	Rio Grande (Texas-Mexico)	Gallina River	S	0	trunk stream	<10	730	plateau	128.85	2092	1996.12	1901	95.879	191.003	164.565	TRUE	2027.07	1.0155	1996.12	2507.1	510.979	510.979	1.0155	2027.07	191.003	26673.2	29751	0.00716086
NA - 115	NA	United States	Colorado River (Arizona)	Colorado River, Grand Canyon	S	0	trunk stream	>10	354014	plateau	267.76	880.705	798.284	557.562	82.421	323.143	570.402	TRUE	810.793	1.01567	798.284	2788.1	1989.82	1989.82	1.01567	810.793	323.143	92189	65437	0.00350522
NA - 116	NA	United States	Colorado River (Arizona)	(blank)	S	0	trunk stream	<10	747.4	plateau	155.99	1618.56	1562.57	1468.29	55.989	150.269	127.982	TRUE	1525.21	0.976088	1562.57	1834.25	271.679	271.679	0.976088	1525.21	150.269	9560	19485	0.0157185
NA - 117	NA	United States	Mississippi River	Doe River	S	0	trunk stream	<10	357.3	ridge	362.385	548.693	547.526	499.226	1.167	49.467	182.055	TRUE	528.456	0.965171	547.526	949.272	401.746	401.746	0.965171	528.456	49.467	3718.7	4991	0.0133022
NA - 118	NA	United States	Mississippi River	Youghiogheny River	S	0	trunk stream	>10	2719.9	ridge	324.165	400.634	389.933	346.307	10.701	54.327	213.978	TRUE	369.172	0.946758	389.933	879.078	489.145	489.145	0.946758	369.172	54.327	13149.7	24984	0.00413143
NA - 119	NA	United States	Colorado River (Arizona)	Fremont RIver	S	0	trunk stream	>10	4140.5	plateau	95.945	1402.24	1393.04	1354.58	9.204	47.663	135.924	TRUE	1395.32	1.00164	1393.04	1769.18	376.145	376.145	1.00164	1395.32	47.663	10529.3	5017	0.0045267
NA - 12	NA	Canada	Mackenzie River (Canada)	Crooked River tributary	S	0	trunk stream	<10	505.1	irregular high ground	79.415	746.542	747.846	710.038	-1.304	36.504	168.024	FALSE	727.886		727.886	1101.44	373.553	353.593	0.97331		36.504	6962.5	11674
NA - 120	NA	United States	Columbia River	Powder River	I	0	trunk stream	>10	2415.5	irregular high ground	133.775	999.157	949.288	826	49.869	173.157	124.197	TRUE	917.066	0.966057	949.288	1254.67	305.384	305.384	0.966057	917.066	173.157	27124	42187	0.0063839
NA - 121	NA	United States	Colorado River (Arizona)	Gila River	I	0	trunk stream	>10	33945.3	ridge	235.52	764.685	660.541	567.79	104.144	196.895	481.177	TRUE	660.908	1.00056	660.541	1718.59	1058.05	1058.05	1.00056	660.908	196.895	45795	79190	0.00429949
NA - 122	NA	United States	Rio Grande (Texas-Mexico)	Chama River tributary	S	0	trunk stream	<10	198.4	ridge	119.705	2193.01	2177.67	2121.97	15.342	71.036	163.677	TRUE	2165.24	0.994291	2177.67	2580	402.335	402.335	0.994291	2165.24	71.036	10295.3	13207	0.00689985
NA - 123	NA	United States	Mississippi River	Grasshopper Creek	S	0	trunk stream	<10	799.5	irregular high ground	141.7	1766.15	1747.09	1612.38	19.065	153.772	248.056	TRUE	1731.98	0.991355	1747.09	2210.79	463.705	463.705	0.991355	1731.98	153.772	22620.3	16491	0.00679796
NA - 124	NA	United States	Colorado River (Arizona)	Yampa River	S	0	trunk stream	>10	3525.3	irregular high ground	288.675	1997.02	1970.94	1944.07	26.079	52.955	175.161	TRUE	1964.91	0.996941	1970.94	2456.64	485.696	485.696	0.996941	1964.91	52.955	24345	48428	0.00217519
NA - 125	NA	Mexico	Rio Grande (Texas-Mexico)	Sabinas River, Ojo de Agua Bustamante Canyon	S	0	trunk stream	>10	4125.6	ridge	88.78	521.209	506.61	443.092	14.599	78.117	698.033	TRUE	489.659	0.96654	506.61	1643.77	1137.16	1137.16	0.96654	489.659	78.117	12555.2	16636	0.00622188
NA - 126	NA	Mexico	Rio Grande (Texas-Mexico)	Arroyo La Chueca	S	0	trunk stream	<10	347.1	ridge	55.51	449.861	417.738	388.582	32.123	61.279	402.328	TRUE	415.952	0.995726	417.738	1219.99	802.25	802.25	0.995726	415.952	61.279	8009.8	14541	0.0076505
NA - 127	NA	United States	Columbia River	Columbia River	V	0	trunk stream	>10	11946.5	ridge	203.255	170	147	147	23	23	218.52	TRUE	160.09	1.08905	147	747.466	600.466	600.466	1.08905	160.09	23	14197.8	20071	0.00161997
NA - 128	NA	United States	Columbia River	Yakima River	V	0	trunk stream	>10	4675.2	ridge	210.86	456	375.545	306.014	80.455	149.986	228.538	TRUE	370.966	0.987808	375.545	901.841	526.296	526.296	0.987808	370.966	149.986	41191	76619	0.00364123
NA - 129	NA	United States	Columbia River	Deschutes River	V	0	trunk stream	>10	24650.4	plateau - downdip	195.185	406.474	304.96	272.762	101.514	133.712	226.124	TRUE	308.892	1.01289	304.96	970.616	665.656	665.656	1.01289	308.892	133.712	37653	90154	0.00355116
NA - 13	NA	Guatemala	Rio Shutaque	Rio Grande de Zacapa	M	0	trunk stream	>10	1707.7	irregular high ground	330.4	424.507	329.859	218.568	94.648	205.939	359.588	TRUE	307.421	0.931977	329.859	1429.76	1099.9	1099.9	0.931977	307.421	205.939	15582.7	29067	0.0132159
NA - 130	NA	Mexico	Endorheic basin	Sextin River	V	1	trunk stream	>10	9421.7	ridge	45.9	1500.09	1496	1494	4.092	6.092	209.475	TRUE	1497.36	1.00091	1496	1946.54	450.54	450.54	1.00091	1497.36	6.092	10285.4	15148	0.000592296
NA - 131	NA	United States	Mississippi River	Madison River, Madison Slide	M	0	trunk stream	>10	2831.4	irregular high ground	272.02	1984.37	1949	1856.25	35.371	128.123	580.953	TRUE	1911.54	0.980777	1949	3165.3	1216.3	1216.3	0.980777	1911.54	128.123	17777.1	33156	0.00720719
NA - 132	NA	Mexico	Rio Grande (Texas-Mexico)	Canon del Chorro	S	0	trunk stream	<10	279.1	ridge	379.85	1951.14	1840.23	1736.23	110.914	214.917	392.673	TRUE	1871.64	1.01707	1840.23	3035.68	1195.45	1195.45	1.01707	1871.64	214.917	7137.8	8663	0.0301097
NA - 133	NA	United States	Colorado River (Arizona)	Colorado River	S	0	trunk stream	>10	63961	plateau - downdip	233.76	1208.42	1207	1202.5	1.423	5.922	168.992	TRUE	1207.27	1.00022	1207	1542.83	335.827	335.827	1.00022	1207.27	5.922	10951.3	7007	0.000540758
NA - 134	NA	United States	Colorado River (Arizona)	Dolores River	S	0	trunk stream	>10	2672.6	plateau	378.955	1981.76	1807.96	1694.56	173.795	287.198	339.042	TRUE	1777.59	0.983201	1807.96	2518.5	710.54	710.54	0.983201	1777.59	287.198	43358	101126	0.00662388
NA - 135	NA	United States	Endorheic basin	East Fork Sevier RIver, Kingston Canyon	V	1	trunk stream	>10	3142.1	irregular high ground	316.78	1938	1907.55	1823	30.448	115	472.73	TRUE	1875.99	0.983456	1907.55	3000.46	1092.9	1092.9	0.983456	1875.99	115	23686	41900	0.00485519
NA - 136	NA	Mexico	Endorheic basin	Nazas River	V	1	trunk stream	>10	24054.4	irregular high ground	83.97	1314.61	1285.12	1225.33	29.486	89.274	315.608	TRUE	1283.3	0.998586	1285.12	1974.64	689.524	689.524	0.998586	1283.3	89.274	42371	48743	0.00210696
NA - 137	NA	United States	Colorado River (Arizona)	Erickson Canyon	S	0	trunk stream	<10	912.9	ridge	325.05	2065.19	2053.56	2059.3	11.629	5.89	108.713	TRUE	2061.95	1.00408	2053.56	2281.49	227.923	227.923	1.00408	2061.95	5.89	4600	8302	0.00128043
NA - 138	NA	United States	Colorado River (Arizona)	Fontanelle Creek, Fontanelle Gap	S	0	trunk stream	<10	457.2	ridge	107.595	2204.95	2147.02	2090	57.924	114.945	169.606	TRUE	2147.19	1.00008	2147.02	2512.85	365.827	365.827	1.00008	2147.19	114.945	12426.7	20485	0.00924984
NA - 139	NA	United States	Colorado River (Arizona)	Gunnison River	I	0	trunk stream	>10	10100.6	irregular high ground	348.82	2110.73	2074.76	1749.3	35.97	361.423	389.144	TRUE	2058.75	0.992286	2074.76	2968.81	894.049	894.049	0.992286	2058.75	361.423	33863.7	15977	0.0106729
NA - 14	NA	United States	Colorado River (Arizona)	Green River	S	0	trunk stream	>10	114702	plateau - updip	185.69	1221.8	1204.89	1196.85	16.909	24.952	191.014	TRUE	1205.18	1.00024	1204.89	1608.26	403.364	403.364	1.00024	1205.18	24.952	53800	117549	0.000463792
NA - 140	NA	United States	Columbia River	Hoback River	S	0	trunk stream	>10	1283.8	irregular high ground	315.5	1990.46	1891.66	1830.22	98.804	160.241	477.254	TRUE	1891.81	1.00008	1891.66	3142.96	1251.3		1.00008	1891.81	160.241	20537.4	41482	0.0078024
NA - 141	NA	United States	Endorheic basin	Hot Creek	V	1	trunk stream	<10	353.1	irregular high ground	145.68	1916.17	1823.46	1657.27	92.707	258.906	266.091	TRUE	1809.86	0.99254	1823.46	2542.94	719.475	719.475	0.99254	1809.86	258.906	19954.7	26882	0.0129747
NA - 142	NA	Mexico	Endorheic basin	Aguanaval River	S	1	trunk stream	>10	18256.5	ridge	213.085	1346.13	1338.3	1305.97	7.828	40.162	273.546	TRUE	1321.63	0.987542	1338.3	1810.32	472.02	472.02	0.987542	1321.63	40.162	11187.3	22391	0.00358996
NA - 143	NA	United States	Hudson River	Hudson River	M	0	trunk stream	>10	33007.8	ridge	189.19	-0.49	0	0	-0.49	-0.49	194.805	TRUE	-0.346732	#VALUE!	0	408.602	408.602	408.602	#VALUE!	-0.346732	-0.49	35303	33866	-1.38798e-05
NA - 144	NA	United States	James River	James River	S	0	trunk stream	>10	4821.1	ridge	179.03	280.98	281.613	272.691	-0.633	8.289	206.892	TRUE	277.978	0.987092	281.613	785.544	503.931	503.931	0.987092	277.978	8.289	8803.3	10460	0.000941579
NA - 145	NA	United States	James River	James River	M	0	trunk stream	>10	8085.6	ridge	176.545	220.644	201.315	188.003	19.329	32.641	274.372	TRUE	204.1	1.01383	201.315	1048.74	847.424	847.424	1.01383	204.1	32.641	15310.5	25460	0.00213194
NA - 146	NA	United States	Mississippi River	Jefferson River	V	0	trunk stream	>10	23753.1	irregular high ground	121.07	1298.34	1289.54	1269.65	8.795	28.687	238.142	TRUE	1287.47	0.998396	1289.54	1896.04	606.502	606.502	0.998396	1287.47	28.687	17006.2	21129	0.00168686
NA - 147	NA	United States	Susquehanna River	Kishacoquillas Creek	S	0	trunk stream	<10	493.5	ridge	175.77	188.232	181.307	144.668	6.925	43.564	256.433	TRUE	176.264	0.972183	181.307	554.76	373.453	373.453	0.972183	176.264	43.564	8495.9	7658	0.00512765
NA - 148	NA	United States	Columbia River	Kootenay River	S, V	0	trunk stream	>10	27081.2	irregular high ground	268.94	626.114	599	573.143	27.114	52.971	919.069	TRUE	593.355	0.990576	599	2240.9	1641.9	1641.9	0.990576	593.355	52.971	23506.4	47693	0.00225347
NA - 149	NA	United States	Delaware River	Lehigh River	S	0	trunk stream	>10	2387.2	ridge	173.635	125.787	113.015	108.474	12.772	17.313	217.684	TRUE	120.4	1.06534	113.015	473.865	360.85	360.85	1.06534	120.4	17.313	5057.2	5163	0.00342344
NA - 15	NA	Canada	Mackenzie River (Canada)	(blank)	S	0	trunk stream	>10	2347.8	irregular high ground	123.145	607.697	548.184	417.903	59.513	189.794	263.697	TRUE	533.057	0.972406	548.184	1260.23	712.045	712.045	0.972406	533.057	189.794	35055	45228	0.00541418
NA - 150	NA	United States	Susquehanna River	Little Juniata River	S	0	trunk stream	<10	871.7	ridge	157.64	235.469	228.623	213.465	6.846	22.004	219.582	TRUE	224.505	0.98199	228.623	631.394	402.771	402.771	0.98199	224.505	22.004	5731.8	9370	0.00383893
NA - 151	NA	United States	Susquehanna River	Little Juniata River	S	0	trunk stream	<10	570.5	ridge	162.02	278.954	273.972	266.761	4.982	12.193	163.375	TRUE	272.464	0.994497	273.972	539.641	265.669	265.669	0.994497	272.464	12.193	2624.9	4584	0.00464513
NA - 152	NA	United States	James River	Maury River	S	0	trunk stream	<10	854.4	ridge	175.575	424.994	419.944	296.728	5.05	128.266	217.116	TRUE	379.136	0.902826	419.944	877.589	457.645	457.645	0.902826	379.136	128.266	16769.4	19670	0.00764881
NA - 153	NA	United States	Colorado River (Arizona)	Dolores River	S	0	trunk stream	>10	5248.7	plateau	23.975	1555.8	1517.61	1509.01	38.189	46.797	164.213	TRUE	1519.64	1.00133	1517.61	2016.47	498.854	498.854	1.00133	1519.64	46.797	13205.2	33482	0.00354383
NA - 154	NA	United States	Colorado River (Arizona)	Green River	S	0	trunk stream	>10	43265.3	irregular high ground	232.64	1633	1619.04	1523.5	13.964	109.5	542.329	TRUE	1590.07	0.982111	1619.04	2659.6	1040.57	1040.57	0.982111	1590.07	109.5	29075	37394	0.00376612
NA - 155	NA	United States	Colorado River (Arizona)	Green River	S	0	trunk stream	>10	65173.6	irregular high ground	313.26	1586.81	1537.7	1558.21	49.105	28.594	371.282	TRUE	1572.22	1.02245	1537.7	2387.97	850.269	850.269	1.02245	1572.22	28.594	10230.9	17124	0.00279487
NA - 156	NA	United States	Colorado River (Arizona)	Gap Creek	S	0	trunk stream	<10	390.4	plateau - downdip	62.545	2091	2089.01	2058.27	1.99	32.728	102.206	TRUE	2078	0.994729	2089.01	2304.18	215.165	215.165	0.994729	2078	32.728	6625.3	8635	0.00493985
NA - 157	NA	United States	Mississippi River	Missouri River	S, V	0	trunk stream	>10	43206.1	irregular high ground	359.55	1110	1090.75	1090	19.249	20	211.384	TRUE	1101.7	1.01004	1090.75	1507.6	416.851	416.851	1.01004	1101.7	20	12645.8	17214	0.00158155
NA - 158	NA	Mexico	Pnuco River	Verde River tributary	S	0	trunk stream	<10	632.7	ridge	71.64	765.054	747.434	531.424	17.62	233.63	619.502	TRUE	666.915	0.892273	747.434	1915.25	1167.82	1167.82	0.892273	666.915	233.63	8553.3	11788	0.0273146
NA - 159	NA	United States	Mississippi River	Badger Creek	I	0	trunk stream	<10	420.2	irregular high ground	210.89	2689.12	2592.58	2172.35	96.54	516.77	166.286	TRUE	2570.38	0.991435	2592.58	3085.94	493.355	493.355	0.991435	2570.38	516.77	17496.4	13190	0.0295358
NA - 16	NA	Canada	Mackenzie River (Canada)	Coal River tributary	S	0	trunk stream	<10	634.4	ridge	305.22	687.755	651.991	601.756	35.764	85.999	195.964	TRUE	648.778	0.995072	651.991	1242.8	590.811	590.811	0.995072	648.778	85.999	9251.2	13756	0.00929598
NA - 160	NA	United States	Mississippi River	New River	S	0	trunk stream	>10	16274.2	irregular high ground	354.05	432	378.045	252.211	53.955	179.789	317.86	TRUE	351.963	0.931009	378.045	1011.57	633.525	633.525	0.931009	351.963	179.789	54195	79153	0.00331745
NA - 161	NA	United States	Mississippi River	North Platte River	I	0	trunk stream	>10	27435.8	irregular high ground	67.975	1782	1697.4	1618.8	84.599	163.201	162.37	TRUE	1694.36	0.998207	1697.4	2079.51	382.104	382.104	0.998207	1694.36	163.201	27852	49072	0.00585958
NA - 162	NA	United States	Mississippi River	Kortes Reservoir	I	0	trunk stream	>10	18514.1	ridge	19.76	1934.69	1882.87	1786.42	51.822	148.263	282.927	TRUE	1845.58	0.980196	1882.87	2403.59	520.725	520.725	0.980196	1845.58	148.263	13144.2	25919	0.0112797
NA - 163	NA	United States	Columbia River	Owyhee River	V	0	trunk stream	>10	24601.9	irregular high ground	38.555	971.153	889.749	666	81.404	305.153	175.28	TRUE	911.244	1.02416	889.749	1363.3	473.546	473.546	1.02416	911.244	305.153	95882	61758	0.00318259
NA - 164	NA	United States	Columbia River	Wild Horse Reservoir tributary	V	0	trunk stream	<10	695.8	irregular high ground	350.965	1891	1852.56	1745.02	38.444	145.984	250.32	TRUE	1823.37	0.984247	1852.56	2464.21	611.654	611.654	0.984247	1823.37	145.984	15764.5	23960	0.0092603
NA - 165	NA	United States	Columbia River	Bull Run, NV	S	0	trunk stream	<10	261.2	irregular high ground	324.56	1808.49	1788.41	1657.81	20.083	150.68	404.57	TRUE	1738.88	0.972302	1788.41	2652.52	864.108	864.108	0.972302	1738.88	150.68	10091.1	15297	0.014932
NA - 166	NA	United States	Columbia River	Portneuf River	S	0	trunk stream	>10	1664.7	ridge	250.65	1619.13	1501.39	1447.03	117.744	172.105	284.863	TRUE	1491.17	0.993199	1501.39	2389.85	888.462	888.462	0.993199	1491.17	172.105	32926.6	80315	0.00522693
NA - 167	NA	United States	Potomac River	(blank)	M	0	trunk stream	>10	24477.9	ridge	162.79	87	73	68	14	19	216.632	TRUE	78.5785	1.07642	73	450.493	377.493	377.493	1.07642	78.5785	19	12947.9	18829	0.00146742
NA - 168	NA	United States	Potomac River	Potomac River	S	0	trunk stream	>10	8708.3	ridge	125.895	140.504	130.083	123.508	10.421	16.996	221.418	TRUE	135.288	1.04002	130.083	559.658	429.575	429.575	1.04002	135.288	16.996	11691.1	11771	0.00145376
NA - 169	NA	United States	Endorheic basin	Provo River	S	1	trunk stream	>10	1685.8	irregular high ground	254.615	1652	1545.63	1418.86	106.37	233.144	905.486	TRUE	1495.69	0.967692	1545.63	3422.32	1876.69	1876.69	0.967692	1495.69	233.144	26119.2	57451	0.00892615
NA - 17	NA	United States	Colorado River (Arizona)	Green River	S	0	trunk stream	>10	98586.9	irregular high ground	208.065	1420.21	1313.87	1241.5	106.348	178.71	755.707	TRUE	1311.54	0.998227	1313.87	2909.51	1595.65	1595.65	0.998227	1311.54	178.71	132993	265340	0.00134375
NA - 170	NA	United States	Mississippi River	Nolichucky River	S	0	trunk stream	>10	2156.8	ridge	343.25	499.949	483.496	452.508	16.453	47.441	188.921	TRUE	478.068	0.988774	483.496	938.723	455.227	455.227	0.988774	478.068	47.441	7205.9	10904	0.00658363
NA - 171	NA	Mexico	Coahuayana River	Trojes Reservoir tributary	S, V	0	trunk stream	>10	1933.9	ridge	300.5	214.15	203.173	154.147	10.977	60.003	405.541	TRUE	199.626	0.982542	203.173	1050.06	846.89	846.89	0.982542	199.626	60.003	6669.2	5296	0.00899703
NA - 172	NA	United States	Endorheic basin	Twin Creek	S	1	trunk stream	<10	695.5	ridge	292.28	2040.03	1990.14	1893.45	49.882	146.573	161.692	TRUE	1947.92	0.978784	1990.14	2344.17	354.023	354.023	0.978784	1947.92	146.573	23027.1	47475	0.00636524
NA - 173	NA	United States	Endorheic basin	Salina Creek	S	1	trunk stream	<10	423.9	irregular high ground	296.565	2060.45	2035.14	1797.81	25.305	262.639	201.898	TRUE	2001.72	0.983578	2035.14	2572.9	537.756	537.756	0.983578	2001.72	262.639	11894.8	8726	0.0220802
NA - 174	NA	United States	Columbia River	Salmon Falls Creek	S	0	trunk stream	>10	1201.4	irregular high ground	157.915	1734.45	1697.7	1646.85	36.743	87.6	270.206	TRUE	1685.33	0.992711	1697.7	2553.6	855.894	855.894	0.992711	1685.33	87.6	17236.2	31708	0.00508233
NA - 175	NA	United States	Colorado River (Arizona)	Salt River	I	0	trunk stream	>10	15299.5	irregular high ground	236.28	629.069	581	465	48.069	164.069	681.608	TRUE	538.96	0.927643	581	2249.67	1668.67	1668.67	0.927643	538.96	164.069	41139	74126	0.00398816
NA - 176	NA	United States	Colorado River (Arizona)	San Francisco River	V	0	trunk stream	<10	872	irregular high ground	165.29	2103.25	1985.14	1810.84	118.109	292.406	192.03	TRUE	1938.61	0.976563	1985.14	2535.01	549.869	549.869	0.976563	1938.61	292.406	15421	28486	0.0189615
NA - 177	NA	United States	Potomac River	North Fork Shenandoah River	S	0	trunk stream	<10	605.2	ridge	168.78	335.008	328.476	320.484	6.532	14.524	159.122	TRUE	329.304	1.00252	328.476	650.296	321.82		1.00252	329.304	14.524	3239.1	4173	0.00448396
NA - 178	NA	United States	Colorado River (Arizona)	San Rafael River	S	0	trunk stream	>10	3419.8	plateau	114.69	1604.95	1589.33	1295.84	15.627	309.117	192.935	TRUE	1548.36	0.974223	1589.33	1912.02	322.694	322.694	0.974223	1548.36	309.117	42080.3	25276	0.00734588
NA - 179	NA	United States	Santa Ana River	Santa Ana River	I	0	trunk stream	>10	5983.1	irregular high ground	271	156.79	117.016	51.51	39.774	105.28	162.766	TRUE	116.093	0.992108	117.016	653.61	536.594	536.594	0.992108	116.093	105.28	28580	36247	0.00368369
NA - 18	NA	Mexico	Pnuco River	Verde River tributary	S	0	trunk stream	>10	10151.8	ridge	60.93	522.314	500.324	393.551	21.99	128.763	624.68	TRUE	480.883	0.961143	500.324	1578.15	1077.82	1077.82	0.961143	480.883	128.763	11524.3	12166	0.0111732
NA - 180	NA	United States	Delaware River	Schuylkill River	S	0	trunk stream	>10	1098.1	ridge	189.08	144.632	122.545	105.031	22.087	39.601	143.299	TRUE	119.289	0.973432	122.545	474.994	352.449	352.449	0.973432	119.289	39.601	10387.5	21809	0.00381237
NA - 181	NA	United States	Endorheic basin	Currant Creek, Goshen Canyon	S	1	trunk stream	<10	761.2	ridge	370.315	1488	1483.51	1392.17	4.49	95.833	119.127	TRUE	1436.81	0.968521	1483.51	1750.68	267.166	267.166	0.968521	1436.81	95.833	9687.8	16978	0.00989213
NA - 182	NA	United States	Columbia River	Payette River	I	0	trunk stream	>10	3089.1	irregular high ground	254.835	919.058	916.615	767.017	2.443	152.041	688.696	TRUE	892.468	0.973657	916.615	2050.72	1134.1	1134.1	0.973657	892.468	152.041	35867.7	20580	0.00423894
NA - 183	NA	United States	Colorado River (Arizona)	Seely Creek, Joes Valley Reservoir	S	0	trunk stream	<10	526.3	plateau	122.225	2129	2017.21	1832.06	111.789	296.938	429.941	TRUE	2044.3	1.01343	2017.21	2940.41	923.199	923.199	1.01343	2044.3	296.938	15574.8	14576	0.0190653
NA - 184	NA	United States	Colorado River (Arizona)	Red Creek	S	0	trunk stream	<10	785	plateau - updip	182.71	1948.61	1898.04	1846.07	50.576	102.544	150.627	TRUE	1893.92	0.997832	1898.04	2369.59	471.553	471.553	0.997832	1893.92	102.544	8934.3	15633	0.0114776
NA - 185	NA	United States	Mississippi River	North Platte River	I	0	trunk stream	>10	3764.6	ridge	391.835	2395.41	2392.66	2384.46	2.75	10.952	152.541	TRUE	2388.72	0.998353	2392.66	2766.14	373.484	373.484	0.998353	2388.72	10.952	7051.2	14135	0.00155321
NA - 186	NA	United States	Mississippi River	Sun River	S	0	trunk stream	>10	1485	irregular high ground	117.41	1500.21	1428	1291.11	72.207	209.099	450.927	TRUE	1432.7	1.00329	1428	2532.23	1104.23	1104.23	1.00329	1432.7	209.099	26915.5	28509	0.00776872
NA - 187	NA	United States	Endorheic basin	Weber River, Weber Canyon	M	1	trunk stream	>10	4370.2	ridge	289.135	1486.13	1437.52	1353	48.615	133.135	829.689	TRUE	1415.9	0.984959	1437.52	2791	1353.48	1353.48	0.984959	1415.9	133.135	15730.1	27226	0.00846371
NA - 188	NA	United States	Endorheic basin	Ogden River, Ogden Canyon	S	1	trunk stream	<10	887.6	irregular high ground	269.35	1489.75	1428.86	1306.47	60.892	183.279	596.358	TRUE	1371.71	0.960005	1428.86	2859.61	1430.76	1430.76	0.960005	1371.71	183.279	17326.5	36610	0.010578
NA - 189	NA	United States	Delaware River	Schuylkill River	S	0	trunk stream	<10	313	ridge	175.895	195.464	185.998	159.728	9.466	35.736	141.507	TRUE	176.758	0.950323	185.998	429	243.002	243.002	0.950323	176.758	35.736	6963.5	11959	0.0051319
NA - 19	NA	United States	Mississippi River	Missouri River	S, V	0	trunk stream	>10	41525	irregular high ground	166.495	1110	1110	1110	0	0	120.331	TRUE	1110	1	1110	1381.19	271.194	271.194	1	1110	0	8911.3	15356	0
NA - 190	NA	United States	Susquehanna River	West Branch Susquehanna River	S	0	trunk stream	>10	18035.4	ridge	191.505	131	129	126	2	5	124.368	TRUE	128.947	0.99959	129	436.291	307.291	307.291	0.99959	128.947	5	15124.5	20373	0.000330589
NA - 191	NA	United States	Columbia River	Willamette River	V	0	trunk stream	>10	26098.1	plateau	223.87	20.688	3.435	0.725	17.253	19.963	104.798	TRUE	8.18623	2.38318	3.435	221.554	218.119	218.119	2.38318	8.18623	19.963	16086.3	33052	0.00124099
NA - 192	NA	United States	Columbia River	Willamette River	S	0	trunk stream	>10	18512	ridge	87.835	41.468	39.487	40.465	1.981	1.003	109.669	TRUE	41.085	1.04047	39.487	297.898	258.411	258.411	1.04047	41.085	1.003	13014.5	16305	7.70679e-05
NA - 193	NA	United States	Potomac River	North River	S	0	trunk stream	<10	141.2	ridge	167.865	414.403	381.756	337.028	32.647	77.375	187.571	TRUE	376.32	0.985761	381.756	795.613	413.857	413.857	0.985761	376.32	77.375	5597.3	9038	0.0138236
NA - 194	NA	United States	Mississippi River	Wind River, Wind River Canyon	S	0	trunk stream	>10	20115.7	plateau - downdip	187.725	1439	1396.12	1329.24	42.881	109.756	565.013	TRUE	1402.04	1.00424	1396.12	2280.42	884.299	884.299	1.00424	1402.04	109.756	23562.2	26031	0.00465814
NA - 195	NA	Canada	St. Lawrence River	Missisquoi River	S	0	trunk stream	>10	1029.5	irregular high ground	286.71	154.444	155.334	116.571	-0.89	37.873	384.597	TRUE	141.455	0.910652	155.334	1051.68	896.349	896.349	0.910652	141.455	37.873	34672	39013	0.00109232
NA - 196	NA	Mexico	Rio Grande (Texas-Mexico)	Conchos River, El Granero Reservoir	S	0	trunk stream	>10	58059.9	ridge	120.985	1037.1	993.811	985.283	43.286	51.814	311.03	TRUE	1006.65	1.01292	993.811	1678.69	684.875	684.875	1.01292	1006.65	51.814	4545	8763	0.0114002
NA - 197	NA	United States	Endorheic basin	South Fork River	S	1	trunk stream	>10	2842	irregular high ground	314.21	1584.18	1576.38	1566.49	7.795	17.691	107.507	TRUE	1569.24	0.995469	1576.38	1760.63	184.245	184.245	0.995469	1569.24	17.691	5990.09	16594	0.00295338
NA - 198	NA	United States	Endorheic basin	Humboldt River	S	1	trunk stream	>10	11300.1	irregular high ground	313.935	1514.01	1512.94	1497.07	1.073	16.944	101.346	TRUE	1507.9	0.996669	1512.94	1804.56	291.62	291.62	0.996669	1507.9	16.944	6264.8	7416	0.00270464
NA - 199	NA	United States	Colorado River (Arizona)	Yampa River	S	0	trunk stream	<10	587.3	ridge	77.755	2261.39	2207.04	2196	54.345	65.388	268.517	TRUE	2219.78	1.00577	2207.04	2940.63	733.588	733.588	1.00577	2219.78	65.388	10532.1	21988	0.00620845
NA - 2	NA	Mexico	Endorheic basin	Aguanaval River	S	1	trunk stream	>10	20039.2	ridge	46.895	1199.78	1203.75	1183.08	-3.978	16.691	228.054	FALSE	1195.15		1195.15	1621.77	426.618	418.019	0.992856		16.691	10175	9243
NA - 20	NA	Mexico	Rio Balsas	(blank)	S	0	trunk stream	>10	4479.9	irregular high ground	175.035	752.676	737.891	683.148	14.785	69.528	511.934	TRUE	721.932	0.978373	737.891	1548.43	810.539	810.539	0.978373	721.932	69.528	8665.1	12570	0.00802391
NA - 200	NA	United States	Mississippi River	Little River, Chilhowee Gap	S	0	trunk stream	<10	488.7	ridge	356.985	288.02	285.709	268.002	2.311	20.018	255.569	TRUE	281.748	0.986137	285.709	746.005	460.296	460.296	0.986137	281.748	20.018	5842.4	6006	0.00342633
NA - 201	NA	Mexico	Rio Grande (Texas-Mexico)	(blank)	S	0	trunk stream	<10	300.2	ridge	42.82	628.477	604.427	569.806	24.05	58.671	156.07	TRUE	598.217	0.989725	604.427	986.462	382.035	382.035	0.989725	598.217	58.671	6153	10412	0.00953535
NA - 202	NA	United States	Santa Margarita River	Santa Margarita River	I	0	trunk stream	>10	1649.8	irregular high ground	208.65	306.004	282.581	133.336	23.423	172.668	178.81	TRUE	256.176	0.906558	282.581	674.347	391.766	391.766	0.906558	256.176	172.668	13142.8	12443	0.0131378
NA - 203	NA	United States	Colorado River (Arizona)	Colorado Rive, Hoover Dam	I	0	trunk stream	>10	424068	irregular high ground	173.54	372	372	206.171	0	165.829	101.041	TRUE	346.126	0.930447	372	612.743	240.743	240.743	0.930447	346.126	165.829	22227	11378	0.0074607
NA - 204	NA	United States	James River	Rivanna River	S, V	0	trunk stream	>10	1337.9	ridge	158.975	100.976	99.683	79.026	1.293	21.95	131.373	TRUE	92.9685	0.932642	99.683	475.931	376.248	376.248	0.932642	92.9685	21.95	9815.9	11748	0.00223617
NA - 205	NA	United States	Colorado River (Arizona)	Greem Rove, Split Mountain	S	0	trunk stream	>10	65796.7	ridge	209.89	1506	1495.69	1460.27	10.314	45.727	269.679	TRUE	1490.62	0.99661	1495.69	2319.27	823.582	823.582	0.99661	1490.62	45.727	7426.8	8198	0.00615703
NA - 206	NA	Mexico	Rio Grijalva	Grijalva River	S	0	trunk stream	>10	26574.6	ridge	278.895	324.115	178	178	146.115	146.115	347.069	TRUE	257.881	1.44877	178	1452.88	1274.88	1274.88	1.44877	257.881	146.115	14865.9	22109	0.00982887
NA - 207	NA	United States	Mississippi River	Watauga River	S	0	trunk stream	>10	1272	ridge	342.11	598	526.839	477.574	71.161	120.426	149.705	TRUE	562.425	1.06755	526.839	957.722	430.883	430.883	1.06755	562.425	120.426	6387	6190	0.0188549
NA - 208	NA	United States	Colorado River (Arizona)	White River, Fairfield Gulch	S	0	trunk stream	>10	2362.1	ridge	301.48	1898.36	1877.58	1861.02	20.78	37.343	133.399	TRUE	1881.18	1.00192	1877.58	2256.87	379.292	379.292	1.00192	1881.18	37.343	6217.9	9385	0.00600573
NA - 209	NA	United States	Colorado River (Arizona)	Rifle Creek, Rifle Gap	S	0	trunk stream	<10	523.2	ridge	201.87	1821	1787	1735.77	33.996	85.23	254.303	TRUE	1782.85	0.997677	1787	2309.33	522.324	522.324	0.997677	1782.85	85.23	3706.2	5442	0.0229966
NA - 21	NA	United States	Colorado River (Arizona)	Muddy Creek	S	0	trunk stream	>10	1882.3	plateau - updip	144.215	1631.28	1490.1	1385.7	141.176	245.583	195.807	TRUE	1553.84	1.04278	1490.1	2120	629.901	629.901	1.04278	1553.84	245.583	38562	39891	0.00636852
NA - 210	NA	United States	Mississippi River	Youghiogheny River	S	0	trunk stream	>10	3388.9	ridge	328.065	311.341	288.011	267.906	23.33	43.435	164.186	TRUE	287.704	0.998935	288.011	700.906	412.895	412.895	0.998935	287.704	43.435	8504.6	15184	0.00510724
NA - 211	NA	Mexico	Rio Grijalva	Petalcingo River tributary	S	0	trunk stream	<10	511.1	ridge	50.85	847.439	741.199	683.564	106.24	163.875	304.923	TRUE	736.473	0.993624	741.199	1465.78	724.581	724.581	0.993624	736.473	163.875	9647.5	21433	0.0169863
NA - 212	NA	Mexico	Rio Balsas	Atoyac River	S	0	trunk stream	>10	48494.2	irregular high ground	324.51	472.528	469.087	463.786	3.441	8.742	438.368	TRUE	467.045	0.995647	469.087	1569.99	1100.9		0.995647	467.045	8.742	19551.6	40231	0.000447125
NA - 213	NA	Mexico	Pnuco River	Escanela River, Angostura Canyon	S	0	trunk stream	<10	157.4	ridge	93.14	1013.7	778.075	390.976	235.627	622.726	247.706	TRUE	760.469	0.977372	778.075	1480.78	702.704	702.704	0.977372	760.469	622.726	10305.6	13749	0.060426
NA - 214	NA	Mexico	Rio Grijalva	Petalcingo River tributary	S	0	trunk stream	<10	511.1	irregular high ground	374.98	657.58	512.496	463.456	145.084	194.124	190.416	TRUE	573.063	1.11818	512.496	1188.53	676.035	676.035	1.11818	573.063	194.124	7515.8	10736	0.0258288
NA - 215	NA	Mexico	Rio Grande (Texas-Mexico)	El Berrendo de Arriba Pass	S	0	trunk stream	<10	305.7	ridge	56.125	1310.01	1288.22	1271.02	21.793	38.991	175.435	TRUE	1285.64	0.998002	1288.22	1620.07	331.852	331.852	0.998002	1285.64	38.991	4274.7	8765	0.00912134
NA - 216	NA	Mexico	Rio Grande (Texas-Mexico)	El Berrendo de Arriba Pass	S	0	trunk stream	<10	454.3	ridge	106.805	1252.46	1235.3	1213.41	17.162	39.048	183.976	TRUE	1234.77	0.999578	1235.3	1640.54	405.243	405.243	0.999578	1234.77	39.048	4208.9	6254	0.00927748
NA - 217	NA	Mexico	Rio Grande (Texas-Mexico)	Santa Ana Pass	S	0	trunk stream	>10	2914.3	ridge	85.445	615.193	588.05	556.632	27.143	58.561	273.411	TRUE	579.868	0.986086	588.05	1170.21	582.164	582.164	0.986086	579.868	58.561	7209.1	14267	0.00812321
NA - 218	NA	Mexico	Rio Grande (Texas-Mexico)	Sabinas Hidalgo River	S	0	trunk stream	>10	5346	ridge	95.495	384.435	337.899	298.094	46.536	86.341	256.141	TRUE	329.757	0.975905	337.899	1023.4	685.5	685.5	0.975905	329.757	86.341	16166.7	33590	0.00534067
NA - 219	NA	Mexico	Rio Grande (Texas-Mexico)	(blank)	S	0	trunk stream	<10	413.4	ridge	58	1070.43	1039.16	937.672	31.265	132.754	185.241	TRUE	1034.67	0.995682	1039.16	1568.43	529.269	529.269	0.995682	1034.67	132.754	10341.9	9138	0.0128365
NA - 22	NA	United States	Sacramento River	Golden Gate Narrows	S - tectonic	0	trunk stream	>10	124353	irregular high ground	278.315	-16.336	-59.415	-23.782	43.079	7.446	98.078	TRUE	-19.7531	0.332459	-59.415	276.203	335.618	335.618	0.332459	-19.7531	7.446	20647.3	31087	0.000360628
NA - 220	NA	Costa Rica	Terraba River	Rio Grande de Terraba	V	0	trunk stream	>10	4748.3	ridge	244.935	105.341	45.356	1.64	59.985	103.701	383.243	TRUE	44.9641	0.991358	45.356	1001.99	956.638	956.638	0.991358	44.9641	103.701	29080	55549	0.00356606
NA - 221	NA	United States	Sacramento River	Pit River	V	0	trunk stream	>10	12386.5	ridge	268.585	990.435	910.239	849.509	80.196	140.926	154.108	TRUE	929.726	1.02141	910.239	1321.41	411.17	411.17	1.02141	929.726	140.926	7633.3	10788	0.018462
NA - 222	NA	Mexico	Rio Grijalva	Grijalva River tributary	S	0	trunk stream	>10	1457.2	plateau - downdip	214.93	333.457	260.381	206.839	73.076	126.618	215.801	TRUE	288.736	1.1089	260.381	1276.96	1016.58	1016.58	1.1089	288.736	126.618	20624.6	23899	0.00613917
NA - 223	NA	Mexico	Rio Grijalva	Grijalva River tributary	S	0	trunk stream	>10	1273.7	plateau	51.505	587.049	563.347	437.764	23.702	149.285	458.399	TRUE	525.685	0.933147	563.347	1230.07	666.724	666.724	0.933147	525.685	149.285	32378	43665	0.00461069
NA - 224	NA	Mexico	Rio Grijalva	Sabinal River	S	0	trunk stream	<10	420.4	ridge	67.02	503.881	426.278	402.522	77.603	101.359	132.318	TRUE	433.267	1.0164	426.278	712.27	285.992	285.992	1.0164	433.267	101.359	3292.52	7526	0.0307846
NA - 225	NA	Mexico	Rio Grijalva	Grijalva Rivertributary	S	0	trunk stream	>10	2099.4	ridge	224.38	578.519	561.168	524.807	17.351	53.712	177.593	TRUE	554.939	0.9889	561.168	818.739	257.571	257.571	0.9889	554.939	53.712	14113.1	20327	0.00380583
NA - 226	NA	Mexico	Rio Grijalva	Grijalva River tributary	S	0	trunk stream	>10	18366.4	plateau	39.685	525	525	465.983	0	59.017	186.339	TRUE	506.569	0.964892	525	751.005	226.005	226.005	0.964892	506.569	59.017	13713.7	14052	0.00430351
NA - 227	NA	Mexico	Rio Grijalva	Grijalva River	S	0	trunk stream	>10	5252.3	irregular high ground	213.4	566.116	565.95	524.944	0.166	41.172	144.353	TRUE	538.657	0.951775	565.95	791.158	225.208	225.208	0.951775	538.657	41.172	21057.5	46076	0.00195522
NA - 228	NA	Mexico	Yaqui River	(blank)	V	0	trunk stream	>10	2052.1	ridge	271.65	316.657	277.15	228.342	39.507	88.315	227.846	TRUE	274.663	0.991025	277.15	982.677	705.527	705.527	0.991025	274.663	88.315	11494.5	17932	0.00768324
NA - 229	NA	Mexico	Rio Grijalva	Grijalva River tributary	S	0	trunk stream	<10	749	ridge	38.92	602.164	539.595	525	62.569	77.164	299.592	TRUE	545.074	1.01015	539.595	1276.53	736.935	736.935	1.01015	545.074	77.164	22194.9	53874	0.00347665
NA - 23	NA	United States	Roanoke River	Mason Creek	S	0	head stream	<10	56.628	ridge	182.74	365.194	367.004	310	-1.81	55.194	216.106	FALSE	348.369		348.369	933.05	584.681	566.046	0.949224		55.194	7356.8	7358
NA - 230	NA	Mexico	Pnuco River	(blank)	S	0	trunk stream	<10	469	ridge	95.625	1236.69	1180.95	842.488	55.742	394.203	389.159	TRUE	1141.54	0.966626	1180.95	2137.34	956.389	956.389	0.966626	1141.54	394.203	12411.6	9829	0.0317609
NA - 231	NA	Mexico	Tehuantepec River	Tehuantepec River	S	0	trunk stream	>10	5603.7	irregular high ground	126.985	497.678	452.645	200.545	45.033	297.133	745.789	TRUE	447.947	0.989621	452.645	2394.25	1941.61	1941.61	0.989621	447.947	297.133	36970.8	20301	0.00803696
NA - 232	NA	Mexico	Rio Grijalva	Jatate River	S	0	trunk stream	>10	2611.3	ridge	191.985	518.04	411.908	297.213	106.132	220.827	353.863	TRUE	363.634	0.882804	411.908	1537.99	1126.08	1126.08	0.882804	363.634	220.827	13385.7	30707	0.0164972
NA - 233	NA	United States	Colorado River (Arizona)	Price River	S	0	trunk stream	<10	462.1	plateau - downdip	88.585	2322	2311.27	2190.56	10.731	131.439	270.538	TRUE	2266.97	0.980833	2311.27	2810.88	499.61	499.61	0.980833	2266.97	131.439	12906.7	17729	0.0101838
NA - 234	NA	Mexico	Rio Grijalva	Jatate River tributary	S	0	trunk stream	>10	2130.1	ridge	110.325	690.001	581.447	459.46	108.554	230.541	464.394	TRUE	551.389	0.948306	581.447	1549.15	967.702	967.702	0.948306	551.389	230.541	14187.4	27986	0.0162497
NA - 235	NA	Guatemala	Rio Grijalva	Chixoy River tributary	S	0	trunk stream	<10	893.7	ridge	26.35	476.043	406.411	290.777	69.632	185.266	416.383	TRUE	357.415	0.879443	406.411	1289.93	883.524	883.524	0.879443	357.415	185.266	12883.3	27065	0.0143803
NA - 236	NA	Mexico	Papaloapan River	Papalapan River, Cerro de Oro dam	S	0	trunk stream	>10	13590.6	ridge	89.515	72	37.725	18.727	34.275	53.273	246.651	TRUE	59.9848	1.59005	37.725	530.23	492.505	492.505	1.59005	59.9848	53.273	13694.7	10133	0.00389005
NA - 237	NA	Honduras	Rio Patuca	Patuca River	S	0	trunk stream	>10	12553.6	ridge	141.76	274.285	262.032	231.002	12.253	43.283	312.14	TRUE	259.579	0.990638	262.032	1032.29	770.258	770.258	0.990638	259.579	43.283	18904	21073	0.00228962
NA - 238	NA	Honduras	Rio Patuca	Telica River	S	0	trunk stream	>10	1638.3	ridge	139.99	421.64	403.275	335.247	18.365	86.393	315.48	TRUE	400.126	0.99219	403.275	1196.47	793.193	793.193	0.99219	400.126	86.393	15173.7	12397	0.0056936
NA - 239	NA	Mexico	Rio Grande (Texas-Mexico)	Obayos Pass	S	0	trunk stream	<10	216.6	ridge	70.69	490.566	477.088	454.908	13.478	35.658	274.535	TRUE	474.277	0.994108	477.088	931.587	454.499	454.499	0.994108	474.277	35.658	4403.4	6599	0.00809783
NA - 24	NA	United States	Alameda Creek	Alameda Creek, Niles Canyon	S	0	trunk stream	>10	1709.4	irregular high ground	286.03	81.842	68.631	15.403	13.211	66.439	206.644	TRUE	44.9465	0.6549	68.631	538.787	470.156	470.156	0.6549	44.9465	66.439	12530.4	22830	0.00530222
NA - 240	NA	Mexico	Rio San Lorenzo	San Lorenzo River	I	0	trunk stream	>10	9205.9	irregular high ground	277.275	123.97	115.091	87.603	8.879	36.367	305.598	TRUE	112.742	0.979588	115.091	915.272	800.181	800.181	0.979588	112.742	36.367	11189.1	11334	0.00325022
NA - 241	NA	United States	Colorado River (Arizona)	Coloarado River	S	0	trunk stream	>10	16366.7	ridge	217.315	1722.79	1689.89	1682.79	32.9	40.003	222.366	TRUE	1703.85	1.00826	1689.89	2189.12	499.234	499.234	1.00826	1703.85	40.003	3199.8	4970	0.0125017
NA - 242	NA	Mexico	Pnuco River	Verde River tributary	V	0	trunk stream	>10	8191.8	irregular high ground	74.445	807.867	742.482	593.877	65.385	213.99	513.695	TRUE	752.855	1.01397	742.482	2072.2	1329.72	1329.72	1.01397	752.855	213.99	22247.3	18764	0.0096187
NA - 243	NA	Mexico	Papaloapan River	Tonto River	S	0	trunk stream	>10	11408.9	irregular high ground	80.065	538.62	429.183	68.763	109.437	469.857	1012.58	TRUE	393.52	0.916905	429.183	2953.55	2524.37	2524.37	0.916905	393.52	469.857	63264	64097	0.00742693
NA - 244	NA	Mexico	Papaloapan River	(blank)	S	0	trunk stream	<10	395.7	ridge	239.225	120.24	99.809	85.275	20.431	34.965	159.305	TRUE	105.689	1.05891	99.809	602.194	502.385	502.385	1.05891	105.689	34.965	7733.1	10558	0.00452147
NA - 245	NA	Mexico	Rio Soto La Marina	Soto La Marina River	S	0	trunk stream	>10	14640.7	ridge	75.85	124.41	101.955	37.237	22.455	87.173	164.401	TRUE	85.1496	0.835168	101.955	417.029	315.074	315.074	0.835168	85.1496	87.173	40704	60143	0.00214163
NA - 246	NA	Mexico	Papaloapan River	Tesechoacan River	S	0	trunk stream	>10	2656.3	ridge	34.29	96.946	92.872	75.138	4.074	21.808	376.197	TRUE	88.9278	0.95753	92.872	699.036	606.164	606.164	0.95753	88.9278	21.808	18444.6	22249	0.00118235
NA - 247	NA	Mexico	Papaloapan River	Tonto River, Temascal Dam	S	0	trunk stream	>10	4289.3	ridge	66.86	64.925	26.061	18.74	38.864	46.185	142.475	TRUE	39.1526	1.50234	26.061	460.256	434.195	434.195	1.50234	39.1526	46.185	17228.6	31542	0.00268072
NA - 248	NA	United States	Mississippi River	Conemaugh River	S	0	trunk stream	>10	1832.9	ridge	335.575	350.741	342.069	335.947	8.672	14.794	297.954	TRUE	343.036	1.00283	342.069	818.841	476.772	476.772	1.00283	343.036	14.794	9275.9	15850	0.00159489
NA - 249	NA	Mexico	Rio Grande (Texas-Mexico)	Salado Pass	S	0	trunk stream	>10	9744.5	ridge	63.94	685.114	662.58	617.531	22.534	67.583	255.735	TRUE	656.267	0.990472	662.58	1215.23	552.654	552.654	0.990472	656.267	67.583	11918.2	16690	0.00567057
NA - 25	NA	United States	East Fork Russian River	East Fork Russian River	S - tectonic	0	trunk stream	<10	283.3	ridge	263.68	274.451	251.948	229	22.503	45.451	268.471	TRUE	247.258	0.981383	251.948	746.704	494.756	494.756	0.981383	247.258	45.451	8381.2	16452	0.00542297
NA - 250	NA	Mexico	Rio Grande (Texas-Mexico)	(blank)	S	0	trunk stream	>10	11874.6	ridge	61.685	678.74	665.906	652.019	12.834	26.721	210.954	TRUE	665.589	0.999524	665.906	1117.46	451.55	451.55	0.999524	665.589	26.721	3397.5	5486	0.0078649
NA - 251	NA	Mexico	Rio Soto La Marina	Soto la Marina River tributary	S	0	trunk stream	<10	277.1	ridge	137.815	699.991	542.742	430.27	157.249	269.721	262.236	TRUE	562.261	1.03596	542.742	1411.12	868.373	868.373	1.03596	562.261	269.721	15892.7	26625	0.0169714
NA - 252	NA	Mexico	Pnuco River	Verde River	S	0	trunk stream	>10	8168.2	ridge	85.66	268.475	266.595	200.461	1.88	68.014	206.811	TRUE	248.35	0.931561	266.595	742.862	476.267	476.267	0.931561	248.35	68.014	9601.5	9321	0.00708368
NA - 253	NA	United States	James River	Jackson River, Rainbow Gap	S	0	trunk stream	>10	2374.1	ridge	170.185	323.81	317.978	310.912	5.832	12.898	155.798	TRUE	318.317	1.00106	317.978	573.665	255.687	255.687	1.00106	318.317	12.898	2389	3338	0.00539891
NA - 254	NA	Mexico	Rio Soto La Marina	(blank)	S	0	trunk stream	<10	308.1	ridge	90.31	1656.24	1416.41	1321.48	239.837	334.762	150.186	TRUE	1416.34	0.999956	1416.41	2216.74	800.33	800.33	0.999956	1416.34	334.762	5311.4	12488	0.0630271
NA - 255	NA	Mexico	Rio Verde	(blank)	M	0	trunk stream	>10	5070	ridge	272.9	1366.29	1329.38	1292.08	36.916	74.216	623.051	TRUE	1314.97	0.98916	1329.38	2418.56	1089.18	1089.18	0.98916	1314.97	74.216	14102	31997	0.0052628
NA - 256	NA	Mexico	Papaloapan River	Tonto River tributary	S	0	trunk stream	<10	425.3	ridge	97.99	1395.76	1389.42	1249.71	6.331	146.045	273.502	TRUE	1362.37	0.980529	1389.42	1981.66	592.24	592.24	0.980529	1362.37	146.045	6545.8	4909	0.0223113
NA - 257	NA	Mexico	Rio Verde	(blank)	M	0	trunk stream	<10	906.2	ridge	266.47	1413.54	1400.25	1338.91	13.292	74.633	262.244	TRUE	1387.21	0.990687	1400.25	1964.95	564.699	564.699	0.990687	1387.21	74.633	5447	6305	0.0137017
NA - 258	NA	United States	Columbia River	Stump Creek	S	0	trunk stream	<10	297.7	ridge	89.515	1910.85	1872.06	1840.01	38.794	70.844	124.781	TRUE	1877.46	1.00289	1872.06	2160.64	288.584	288.584	1.00289	1877.46	70.844	7858.1	12151	0.00901541
NA - 259	NA	United States	Endorheic basin	Maggie Creek, Maggie Creek Canyon	S	1	trunk stream	<10	914.5	ridge	151.935	1571.21	1565.56	1540.37	5.652	30.84	155.274	TRUE	1557.91	0.995115	1565.56	1809.56	243.994	243.994	0.995115	1557.91	30.84	5757.4	8146	0.00535658
NA - 26	NA	United States	Malibu Creek	Malibu Creek, Malibu Canyon	I	0	trunk stream	<10	284.1	irregular high ground	157.035	151.493	138.746	15.104	12.747	136.389	248.731	TRUE	100.911	0.727307	138.746	624.842	486.096	486.096	0.727307	100.911	136.389	6303.9	7670	0.0216357
NA - 260	NA	United States, Mexico	Rio Grande (Texas-Mexico)	Rio Grande	S	0	trunk stream	>10	199182	irregular high ground	48.265	560.194	527.31	522.935	32.884	37.259	236.919	TRUE	530.211	1.0055	527.31	1191.72	664.415	664.415	1.0055	530.211	37.259	26463.1	69867	0.00140796
NA - 261	NA	United States	Columbia River	John Day River, Devils Gulch	V	0	trunk stream	>10	5470.4	irregular high ground	6.985	721.98	637.743	544.801	84.237	177.179	363.315	TRUE	642.084	1.00681	637.743	1608.96	971.217	971.217	1.00681	642.084	177.179	34577	51156	0.00512419
NA - 262	NA	Mexico	Rio Grande (Texas-Mexico)	(blank)	S	0	trunk stream	>10	4179.6	ridge	163.76	808.66	784.318	731.876	24.342	76.784	170.516	TRUE	780.072	0.994587	784.318	1156.52	372.198	372.198	0.994587	780.072	76.784	7358.3	8988	0.010435
NA - 263	NA	United States	Sacramento River	Cosumnes River	I	0	trunk stream	>10	1162.9	ridge	269.39	251.119	218.176	147.409	32.943	103.71	150.716	TRUE	228.617	1.04786	218.176	512.298	294.122	294.122	1.04786	228.617	103.71	6502.4	4629	0.0159495
NA - 264	NA	Canada	Mackenzie River (Canada)	Peace River, Williston Lake	S	0	trunk stream	>10	69636.7	irregular high ground	95.315	659	659	426	0	233	656.677	TRUE	554.626	0.841617	659	1925.4	1266.4	1266.4	0.841617	554.626	233	142513	209448	0.00163494
NA - 265	NA	Canada	Kliniklini River	Klinaklini River	I	0	trunk stream	>10	4291.8	irregular high ground	209.515	957.645	384.474	-22.009	573.171	979.654	514.484	TRUE	382.995	0.996154	384.474	2515.82	2131.34	2131.34	0.996154	382.995	979.654	133084	256119	0.00736117
NA - 266	NA	Mexico	Rio Grande (Texas-Mexico)	El Carmen Pass	S	0	trunk stream	>10	10607.8	ridge	63.485	575.233	552.202	518.066	23.031	57.167	217.929	TRUE	548.342	0.99301	552.202	1015.42	463.216	463.216	0.99301	548.342	57.167	11397.3	17589	0.00501584
NA - 267	NA	Mexico	Rio Grande (Texas-Mexico)	(blank)	S	0	trunk stream	<10	280	ridge	82.61	1140.49	1108.1	1048.82	32.392	91.671	257.66	TRUE	1097.31	0.990265	1108.1	1581.91	473.816	473.816	0.990265	1097.31	91.671	5398	8342	0.0169824
NA - 268	NA	Mexico	Rio Grande (Texas-Mexico)	Pesqueria River	S	0	trunk stream	<10	600.1	ridge	202.1	995.133	962.692	921.707	32.441	73.426	194.038	TRUE	960.093	0.9973	962.692	1465.01	502.32	502.32	0.9973	960.093	73.426	4593.1	7191	0.0159862
NA - 269	NA	Mexico	Rio Grijalva	(blank)	S	0	trunk stream	<10	669.2	plateau	14.995	775.261	745.938	501.259	29.323	274.002	690.745	TRUE	678.132	0.9091	745.938	2072.9	1326.96		0.9091	678.132	274.002	8751.1	10178	0.0313106
NA - 27	NA	Canada	Mackenzie River (Canada)	South Nahanni River tributary	S	0	trunk stream	<10	270	ridge	117.9	419.478	328.579	208.808	90.899	210.67	168.295	TRUE	319.268	0.971664	328.579	830.068	501.489	501.489	0.971664	319.268	210.67	6652.7	10382	0.0316668
NA - 270	NA	Mexico	Pnuco River	(blank)	S	0	trunk stream	>10	1762.2	ridge	66.885	305.606	288.976	150.513	16.63	155.093	349.494	TRUE	230.944	0.799179	288.976	874.691	585.715	585.715	0.799179	230.944	155.093	8407.7	13279	0.0184465
NA - 271	NA	United States	Susquehanna River	Mahoning Creek	S	0	trunk stream	<10	165.7	ridge	167.08	154.702	146.525	131	8.177	23.702	119.079	TRUE	143.169	0.977096	146.525	353.772	207.247	207.247	0.977096	143.169	23.702	4409.3	7039	0.00537546
NA - 272	NA	Mexico	Pnuco River	Valles River	S	0	trunk stream	>10	1601.5	ridge	93.885	219.464	219.514	105.278	-0.05	114.186	267.67	TRUE	182.275	0.830355	219.514	636.225	416.711	416.711	0.830355	182.275	114.186	5255.9	5616	0.0217253
NA - 273	NA	Mexico	Pnuco River	(blank)	S	0	trunk stream	>10	3473.3	ridge	133.975	647.527	535.774	304.279	111.753	343.248	671.517	TRUE	522.252	0.974762	535.774	1681.05	1145.27	1145.27	0.974762	522.252	343.248	30956	37066	0.0110883
NA - 274	NA	United States	Mississippi River	Anthony Creek	S	0	trunk stream	<10	377.3	ridge	326.625	587.494	579.581	561.856	7.913	25.638	145.018	TRUE	580.253	1.00116	579.581	921.015	341.434	341.434	1.00116	580.253	25.638	9365.6	8678	0.00273746
NA - 275	NA	Mexico	Pnuco River	Rio Verde tributary	S	0	trunk stream	<10	582.6	ridge	101.39	878.567	845.422	803.676	33.145	74.891	144.487	TRUE	830.068	0.981839	845.422	1290.15	444.726	444.726	0.981839	830.068	74.891	8746.1	18582	0.00856279
NA - 276	NA	United States	James River	Jackson River	S	0	trunk stream	<10	381	ridge	189.995	555.732	530.182	481	25.55	74.732	114.287	TRUE	540.071	1.01865	530.182	857.807	327.625	327.625	1.01865	540.071	74.732	7823	5379	0.00955286
NA - 277	NA	United States	James River	Jackson River	S	0	trunk stream	>10	1019.8	ridge	178.06	481	481	425.312	0	55.688	143.625	TRUE	456.803	0.949695	481	846.979	365.979	365.979	0.949695	456.803	55.688	3643.9	5194	0.0152825
NA - 278	NA	United States	Mississippi River	Sitlington Creek, Campbell Hollow	S	0	trunk stream	<10	130.7	ridge	334.5	746.778	744.502	706.292	2.276	40.486	118.319	TRUE	723.083	0.97123	744.502	999.93	255.428	255.428	0.97123	723.083	40.486	4808.6	9233	0.0084195
NA - 279	NA	Canada	Mackenzie River (Canada)	Halfway River	I	0	trunk stream	>10	1254.1	ridge	120.74	975.007	957.586	931.268	17.421	43.739	260.215	TRUE	958.238	1.00068	957.586	1698.89	741.303	741.303	1.00068	958.238	43.739	7586.5	9542	0.00576537
NA - 28	NA	Canada	Mackenzie River (Canada)	(blank)	S	0	trunk stream	<10	680	ridge	104.62	617.215	526.47	418.312	90.745	198.903	248.613	TRUE	532.544	1.01154	526.47	1700.63	1174.16	1174.16	1.01154	532.544	198.903	13522.3	18885	0.0147093
NA - 280	NA	United States	Potomac River	Wills Creek, Cumberland Narrows	S	0	trunk stream	<10	662.7	ridge	149.295	202.001	200.037	179.001	1.964	23	220.136	TRUE	196.222	0.980928	200.037	554.85	354.813	354.813	0.980928	196.222	23	3872.8	3193	0.00593886
NA - 281	NA	United States	Potomac River	Fifteenmile Creek	S	0	trunk stream	<10	151.1	ridge	151.06	225.085	200.589	143.992	24.496	81.093	107.941	TRUE	176.695	0.880883	200.589	486.367	285.778	285.778	0.880883	176.695	81.093	6779.1	13272	0.0119622
NA - 282	NA	United States	Susquehanna River	Aughwick Creek tributary	S	0	trunk stream	<10	184.5	ridge	332.365	214	213.196	195.914	0.804	18.086	183.366	TRUE	207.098	0.971395	213.196	502.784	289.588	289.588	0.971395	207.098	18.086	2378.42	2978	0.00760421
NA - 283	NA	United States	Susquehanna River	Tusarora Creek tributary, Concord Narrows	S	0	head stream	<10	150.7	ridge	345.14	265.213	260.878	230.023	4.335	35.19	183.818	TRUE	249.548	0.956568	260.878	592.753	331.875	331.875	0.956568	249.548	35.19	3270	4776	0.0107615
NA - 284	NA	United States	James River	Dunlap Creek	S	0	trunk stream	<10	300.9	ridge	147.1	422.767	414.443	385.182	8.324	37.585	152.966	TRUE	411.189	0.992148	414.443	877.977	463.534	463.534	0.992148	411.189	37.585	4373	4420	0.00859479
NA - 285	NA	United States	Susquehanna River	Frankstown Branch Juniata River	S	0	trunk stream	>10	1034.7	ridge	159.495	236.087	222.688	217.46	13.399	18.627	121.82	TRUE	228.742	1.02718	222.688	541.708	319.02	319.02	1.02718	228.742	18.627	2776.3	3592	0.00670929
NA - 286	NA	United States	Mississippi River	Howard Creek	S	0	trunk stream	<10	245.6	ridge	322.41	545.009	535.117	514.441	9.892	30.568	202.219	TRUE	527.378	0.985537	535.117	981.09	445.973	445.973	0.985537	527.378	30.568	4966.6	9399	0.00615471
NA - 287	NA	United States	Susquehanna River	Juniata River, Jacks Narrows	S	0	trunk stream	>10	5331.1	ridge	137.305	192.638	175.255	173.89	17.383	18.748	286.459	TRUE	182.097	1.03904	175.255	700.949	525.694	525.694	1.03904	182.097	18.748	6518.4	12023	0.00287617
NA - 288	NA	United States	Mississippi River	Wolf Creek, Rocky Gap	S	0	trunk stream	<10	296.9	ridge	390.31	632.471	625.221	602.674	7.25	29.797	271.612	TRUE	619.241	0.990436	625.221	1040.85	415.626	415.626	0.990436	619.241	29.797	3412.4	4971	0.00873198
NA - 289	NA	Mexico	Rio Grande (Texas-Mexico)	(blank)	S	0	trunk stream	>10	11537.8	ridge	194.485	784.948	767.021	751.405	17.927	33.543	220.177	TRUE	771.163	1.0054	767.021	1244.03	477.008	477.008	1.0054	771.163	33.543	3487.1	4702	0.00961917
NA - 29	NA	United States	Copper River	Copper RIver	S	0	trunk stream	>10	59147.4	irregular high ground	225.905	160.001	84	-10.915	76.001	170.916	910.759	TRUE	99.9697	1.19012	84	1951.38	1867.38	1867.38	1.19012	99.9697	170.916	131716	151782	0.00129761
NA - 290	NA	Canada	Kliniklini River	Homathko& Southgate Rivers, Bute Inlet	I	0	trunk stream	>10	4263.1	irregular high ground	204.305	920	199.614	-23.117	720.386	943.117	678.881	TRUE	448.083	2.24475	199.614	2766.62	2567	2567	2.24475	448.083	943.117	135359	222214	0.00696752
NA - 291	NA	United States	Mississippi River	North Platte River	S	0	trunk stream	>10	29247.7	ridge	37.63	1587.03	1582.12	1577.45	4.908	9.58	255.739	TRUE	1582.03	0.999943	1582.12	2129.13	547.009	547.009	0.999943	1582.03	9.58	8954.7	15330	0.00106983
NA - 292	NA	United States	Mississippi River	Big Creek	I	0	trunk stream	<10	300.1	plateau - downdip	38.69	2437.32	2433.28	2345.4	4.037	91.924	172.186	TRUE	2415.67	0.992761	2433.28	2727.69	294.403	294.403	0.992761	2415.67	91.924	5791.6	4476	0.015872
NA - 293	NA	Mexico	Endorheic basin	(blank)	V	1	trunk stream	>10	7049.1	irregular high ground	43.475	1705.13	1689.08	1530.82	16.058	174.315	296.625	TRUE	1639.43	0.970606	1689.08	2249.51	560.432	560.432	0.970606	1639.43	174.315	45349	56083	0.00384386
NA - 294	NA	United States	Mississippi River	New River	S	0	trunk stream	>10	9527.1	ridge	375.03	470.564	461	455	9.564	15.564	272.988	TRUE	461.685	1.00149	461	954.992	493.992	493.992	1.00149	461.685	15.564	5837.6	10926	0.00266616
NA - 295	NA	United States	Susquehanna River	Sidling Hill Creek	S	0	trunk stream	<10	246.1	ridge	121.495	276.944	271.157	259.165	5.787	17.779	152.35	TRUE	268.073	0.988628	271.157	518.235	247.078	247.078	0.988628	268.073	17.779	3003.8	4917	0.00591884
NA - 296	NA	United States	Colorado River (Arizona)	Willow Creek	S	0	trunk stream	<10	210.4	plateau - updip	223.425	2172.32	2057.52	1755.4	114.797	416.916	148.481	TRUE	2042.3	0.992603	2057.52	2684.76	627.241	627.241	0.992603	2042.3	416.916	12085.2	12365	0.0344981
NA - 297	NA	United States	Colorado River (Arizona)	Paria River	S	0	trunk stream	>10	3623.1	plateau - updip	137.375	1472.92	1111.76	944.689	361.158	528.228	144.775	TRUE	1145.63	1.03046	1111.76	1917.9	806.137	806.137	1.03046	1145.63	528.228	47876	97322	0.0110333
NA - 298	NA	United States	Colorado River (Arizona)	Colorado River	I	0	trunk stream	>10	419216	irregular high ground	318.435	372	372	372	0	0	405.181	TRUE	372	1	372	1099.79	727.788	727.788	1	372	0	30211	44188	0
NA - 299	NA	United States	Colorado River (Arizona)	Virgin River	S	0	trunk stream	>10	10904	plateau - updip	273.78	744.389	688.037	567.704	56.352	176.685	283.968	TRUE	673.022	0.978177	688.037	1494.04	806.001	806.001	0.978177	673.022	176.685	23337.6	30927	0.00757083
NA - 3	NA	United States	Columbia River	Grande Ronde River	V	0	trunk stream	>10	6837.8	plateau	53.22	812.798	690.485	244	122.313	568.798	311.97	TRUE	625.558	0.905969	690.485	1319.66	629.171	629.171	0.905969	625.558	568.798	108021	116663	0.00526562
NA - 30	NA	Canada	Mackenzie River (Canada)	Mackenzie River tributary, Blackwater Lake outflow	S	0	trunk stream	<10	283.2	irregular high ground	278.205	213	213	116.388	0	96.612	267.292	TRUE	173.817	0.816043	213	920.098	707.098	707.098	0.816043	173.817	96.612	54129	72025	0.00178485
NA - 300	NA	United States	Columbia River	Columbia River	V	0	trunk stream	>10	607365	irregular high ground	294.825	77	19	2.76	58	74.24	546.984	TRUE	22.7816	1.19903	19	1335.92	1316.92	1316.92	1.19903	22.7816	74.24	213655	511925	0.000347476
NA - 301	NA	United States	Columbia River	Trout Creek	V	0	trunk stream	>10	1543.5	plateau	318.255	521.029	499.909	383.132	21.12	137.897	149.87	TRUE	483.668	0.967513	499.909	831.288	331.379	331.379	0.967513	483.668	137.897	10520.7	9352	0.0131072
NA - 302	NA	United States	Colorado River (Arizona)	Colorado River	S	0	trunk stream	>10	62237.8	plateau - updip	232.89	1256.32	1250.04	1240.98	6.283	15.34	187.822	TRUE	1243.37	0.994666	1250.04	1675.71	425.672	425.672	0.994666	1243.37	15.34	13215.3	36603	0.00116078
NA - 303	NA	United States	Colorado River (Arizona)	Dolores River	S	0	trunk stream	>10	4060.7	ridge	59	1687.06	1646.54	1631.55	40.525	55.511	200.302	TRUE	1651.28	1.00288	1646.54	2139.31	492.771	492.771	1.00288	1651.28	55.511	8011.9	16942	0.00692857
NA - 304	NA	Mexico	Endorheic basin	Aguanaval River	S	1	trunk stream	>10	18983.2	irregular high ground	387.945	1308.71	1299.41	1283.11	9.295	25.597	205.505	TRUE	1297.09	0.998211	1299.41	1662.54	363.131	363.131	0.998211	1297.09	25.597	4211.8	6273	0.00607745
NA - 305	NA	United States	Endorheic basin	Box Elder Creek, Box Elder Canyon	S	1	head stream	<10	147.3	ridge	314.55	1570	1494.37	1313.25	75.627	256.753	286.185	TRUE	1454.59	0.973377	1494.37	2137.8	643.43	643.43	0.973377	1454.59	256.753	6933.6	10225	0.0370303
NA - 306	NA	United States	Sacramento River	Pit River	V	0	trunk stream	>10	6896.9	ridge	247.16	1308	1305.06	1266	2.942	41.997	206.395	TRUE	1287.76	0.986749	1305.06	1691.08	386.028	386.028	0.986749	1287.76	41.997	37529	59327	0.00111905
NA - 307	NA	United States	Colorado River (Arizona)	San Rafael River tributary, Buckhorn Wash	S	0	trunk stream	<10	207.2	plateau - updip	186.745	1708.7	1575.24	1552	133.459	156.702	101.968	TRUE	1574.9	0.999779	1575.24	2030.51	455.267	455.267	0.999779	1574.9	156.702	13411.4	37573	0.0116842
NA - 308	NA	United States	Endorheic basin	Spanish Fork	S	1	trunk stream	>10	1735.3	ridge	346.33	1541.38	1481.47	1407.24	59.909	134.147	495.296	TRUE	1453.87	0.98137	1481.47	2897.17	1415.69	1415.69	0.98137	1453.87	134.147	15748.1	33703	0.0085183
NA - 309	NA	United States	Endorheic basin	South Fork River	S	1	trunk stream	>10	3346.5	ridge	370.07	1613.01	1560.51	1524.53	52.504	88.487	142.206	TRUE	1564.43	1.00251	1560.51	2215.15	654.643	654.643	1.00251	1564.43	88.487	14686.3	26457	0.00602514
NA - 31	NA	Canada	Mackenzie River (Canada)	Liard River tributary	S	0	trunk stream	>10	1495	ridge	103.205	597.992	547.035	490.582	50.957	107.41	219.209	TRUE	529.093	0.967202	547.035	1404.18	857.144	857.144	0.967202	529.093	107.41	11780.9	24793	0.0091173
NA - 310	NA	United States	Susquehanna River	Susquehanna River	S	0	trunk stream	>10	50340.7	ridge	206.05	115	113	113	2	2	99.184	TRUE	113.829	1.00734	113	398.488	285.488	285.488	1.00734	113.829	2	4660.3	8953	0.000429157
NA - 311	NA	United States	Mississippi River	Big Sheep Creek	S	0	trunk stream	<10	547.5	irregular high ground	59.045	2110.06	2056.47	1968.06	53.591	142.008	224.523	TRUE	2054.39	0.998988	2056.47	2530.94	474.466	474.466	0.998988	2054.39	142.008	7904.1	10166	0.0179664
NA - 312	NA	Honduras	Rio Patuca	Patuca River	S	0	trunk stream	>10	13256	ridge	154	224.797	222.109	225.861	2.688	-1.064	171.276	TRUE	225.294	1.01434	222.109	602.852	380.743	380.743	1.01434	225.294	-1.064	6433.6	9856	-0.000165382
NA - 313	NA	United States	Delaware River	Delaware River, Delaware Water Gap	S	0	trunk stream	>10	10803.2	ridge	166.17	94.857	89.013	83	5.844	11.857	234.22	TRUE	90.0196	1.01131	89.013	470.267	381.254	381.254	1.01131	90.0196	11.857	8407.8	11254	0.00141024
NA - 314	NA	United States	Susquehanna River	Swatara Creek	S	0	trunk stream	<10	482.3	ridge	171.345	142.375	130.145	131.009	12.23	11.366	151.076	TRUE	135.49	1.04107	130.145	406.989	276.844	276.844	1.04107	135.49	11.366	3612.9	7180	0.00314595
NA - 315	NA	United States	Susquehanna River	Yellow Creek	S	0	trunk stream	<10	242.5	ridge	129.39	350.671	341.781	316.904	8.89	33.767	202.805	TRUE	333.404	0.975491	341.781	675.846	334.065	334.065	0.975491	333.404	33.767	3404.5	5712	0.00991834
NA - 316	NA	United States	Susquehanna River	Brush Creek	S	0	head stream	<10	200.5	ridge	324.735	352.06	349.356	334.218	2.704	17.842	171.93	TRUE	347.165	0.99373	349.356	590.118	240.762	240.762	0.99373	347.165	17.842	5780	5202	0.00308685
NA - 317	NA	United States	Potomac River	Tonoloway Creek	S	0	head stream	<10	142.6	ridge	135.835	226.464	207.35	195.61	19.114	30.854	120.482	TRUE	213.249	1.02845	207.35	443.861	236.511	236.511	1.02845	213.249	30.854	3485.1	4897	0.00885312
NA - 318	NA	United States	Susquehanna River	Juniata River, Millerstown Gap	S	0	trunk stream	>10	8205.9	ridge	172.155	121.012	120	117	1.012	4.012	140.653	TRUE	119.964	0.999701	120	377.806	257.806	257.806	0.999701	119.964	4.012	6804.8	5831	0.000589584
NA - 319	NA	United States	Sacramento River	Putah Creek, Thompson Canyon& Monticello Dam	S	0	trunk stream	>10	1591.7	ridge	126.385	131	131	37.713	0	93.287	303.096	TRUE	82.5741	0.630336	131	667.354	536.354		0.630336	82.5741	93.287	19924.6	33933	0.004682
NA - 32	NA	Canada	Mackenzie River (Canada)	Little Doctor Lake	S	0	trunk stream	<10	299.5	ridge	271.75	214	214	182	0	32	465.964	TRUE	205.252	0.95912	214	1039.42	825.424	825.424	0.95912	205.252	32	11322	10155	0.00282636
NA - 320	NA	United States	Sacramento River	Calvins Creek	S	0	head stream	<10	165.5	ridge	129.175	146.07	121.69	61.898	24.38	84.172	177.533	TRUE	119.812	0.984567	121.69	558.29	436.6	436.6	0.984567	119.812	84.172	6097	6240	0.0138055
NA - 321	NA	United States	Susquehanna River	Fishing Creek	S	0	trunk stream	<10	466.3	ridge	369.265	188.763	181.672	168.775	7.091	19.988	165.714	TRUE	178.827	0.984342	181.672	472.051	290.379	290.379	0.984342	178.827	19.988	4343.6	7084	0.00460171
NA - 322	NA	United States	Susquehanna River	Spring Creek tributary	S	0	trunk stream	<10	366.4	ridge	381.69	228.456	222.747	211.007	5.709	17.449	124.232	TRUE	218.665	0.981676	222.747	539.773	317.026	317.026	0.981676	218.665	17.449	3458.2	6366	0.00504569
NA - 323	NA	United States	Susquehanna River	Antes Creek	S	0	trunk stream	<10	150.9	ridge	364.58	216.59	190.272	161	26.318	55.59	161.673	TRUE	180.974	0.951132	190.272	480.67	290.398	290.398	0.951132	180.974	55.59	5934.8	12475	0.00936679
NA - 324	NA	United States	Susquehanna River	Susquehanna River	S	0	trunk stream	>10	60838.2	ridge	183.875	93	92	91	1	2	130.401	TRUE	92.1495	1.00162	92	389.021	297.021	297.021	1.00162	92.1495	2	3122.1	4356	0.000640594
NA - 325	NA	United States	Susquehanna River	Susquehanna River	S	0	trunk stream	>10	60838.2	ridge	180.635	95	94	93	1	2	151.963	TRUE	94.3715	1.00395	94	402.944	308.944	308.944	1.00395	94.3715	2	3352.6	3456	0.000596552
NA - 326	NA	United States	Susquehanna River	Susquehanna River	S	0	trunk stream	>10	60484.1	ridge	185.145	104	102	101	2	3	141.749	TRUE	102.478	1.00469	102	373.106	271.106	271.106	1.00469	102.478	3	2786.2	4637	0.00107674
NA - 327	NA	United States	Susquehanna River	Catawissa Creek	S	0	trunk stream	<10	403.8	ridge	351.51	174.145	173.623	158.872	0.522	15.273	151.887	TRUE	167.953	0.967345	173.623	461.937	288.314	288.314	0.967345	167.953	15.273	2420.13	3219	0.00631082
NA - 328	NA	United States	Mississippi River	Pass Creek	M	0	trunk stream	<10	278.6	irregular high ground	325.41	2316.89	2247.2	2117.62	69.698	199.268	316.728	TRUE	2250.57	1.0015	2247.2	3122.79	875.599	875.599	1.0015	2250.57	199.268	19416.3	21202	0.0102629
NA - 329	NA	United States	Colorado River (Arizona)	Muddy Creek	S	0	trunk stream	<10	420.2	ridge	311.61	2172.37	2154.89	2111.92	17.479	60.452	131.485	TRUE	2153.21	0.99922	2154.89	2468.92	314.031	314.031	0.99922	2153.21	60.452	8255.6	8585	0.00732254
NA - 33	NA	Canada	Mackenzie River (Canada)	Cli Lake	S	0	head stream	<10	59.576	ridge	277.085	184	184	180	0	4	354.265	TRUE	181.832	0.98822	184	827.892	643.892	643.892	0.98822	181.832	4	7912.9	14068	0.000505504
NA - 330	NA	United States	Endorheic basin	Rock Creek	V	1	trunk stream	>10	2314.4	plateau - updip	162.11	1490.53	1442.93	1410.05	47.602	80.482	182.984	TRUE	1420.48	0.984443	1442.93	1858.69	415.769	415.769	0.984443	1420.48	80.482	18885.9	53931	0.00426149
NA - 331	NA	Mexico	Rio Grande (Texas-Mexico)	(blank)	S	0	trunk stream	>10	12671	ridge	235.055	690.427	638.125	565.588	52.302	124.839	339.143	TRUE	642.103	1.00623	638.125	1414.74	776.611	776.611	1.00623	642.103	124.839	5350.7	6795	0.0233313
NA - 332	NA	United States	Endorheic basin	Truckee River	I	1	trunk stream	>10	2415.9	irregular high ground	64.73	1715.86	1649.49	1483.43	66.368	232.424	285.734	TRUE	1600.64	0.970385	1649.49	2401.89	752.4	752.4	0.970385	1600.64	232.424	19319.3	31421	0.0120307
NA - 333	NA	United States	Potomac River	Wills Creek tributary	S	0	trunk stream	<10	253	ridge	137.35	442.807	419.955	256.888	22.852	185.919	144.574	TRUE	387.796	0.923423	419.955	771.929	351.974	351.974	0.923423	387.796	185.919	7661.7	7438	0.024266
NA - 334	NA	United States	Colorado River (Arizona)	(blank)	S	0	trunk stream	>10	1318.2	plateau	249.58	1967.42	1960.07	1900.19	7.349	67.231	167.559	TRUE	1949.79	0.994756	1960.07	2197.58	237.505	237.505	0.994756	1949.79	67.231	12306.2	10586	0.00546318
NA - 335	NA	United States	Endorheic basin	(blank)	S	1	trunk stream	>10	7405.1	ridge	319.48	1827.58	1826	1806.07	1.577	21.513	239.871	TRUE	1818.77	0.996039	1826	2278.14	452.132	452.132	0.996039	1818.77	21.513	13731.3	18449	0.00156671
NA - 336	NA	United States	Endorheic basin	Bear River	S	1	trunk stream	>10	16393	ridge	255.89	1350.6	1343.63	1298.26	6.97	52.335	205.367	TRUE	1328.34	0.988624	1343.63	1807.4	463.779	463.779	0.988624	1328.34	52.335	9829.6	13714	0.00532422
NA - 337	NA	United States	Mississippi River	Big Hole River	I	0	trunk stream	>10	4309.5	irregular high ground	145.125	1802.5	1724.12	1604.05	78.383	198.454	372.243	TRUE	1704.21	0.988449	1724.12	2777.94	1053.82	1053.82	0.988449	1704.21	198.454	39756	64606	0.0049918
NA - 338	NA	United States	Mississippi River	Big Sheep Creek	S	0	trunk stream	<10	761.1	ridge	70.86	1966.47	1918.86	1838.63	47.614	127.843	334.809	TRUE	1899.64	0.989986	1918.86	2846.48	927.623	927.623	0.989986	1899.64	127.843	8149.7	13977	0.0156868
NA - 339	NA	United States	Mississippi River	Bighorn River, Bighorn Canyon	S	0	trunk stream	>10	49829.5	irregular high ground	45.58	1117.61	1108.25	956.919	9.353	160.687	643.735	TRUE	1052.38	0.949588	1108.25	2879.64	1771.39	1771.39	0.949588	1052.38	160.687	62114	82715	0.00258697
NA - 34	NA	Canada	Mackenzie River (Canada)	(blank)	S	0	head stream	<10	41.009	ridge	91.415	535.754	499.833	464.43	35.921	71.324	123.226	TRUE	490.511	0.981351	499.833	1066.8	566.965	566.965	0.981351	490.511	71.324	4457.5	9276	0.0160009
NA - 340	NA	United States	Columbia River	Blackfoot River	S, V	0	trunk stream	>10	5978.9	irregular high ground	286.85	1053.4	1018.05	980.456	35.358	72.949	457.706	TRUE	1019.6	1.00153	1018.05	2103.93	1085.88	1085.88	1.00153	1019.6	72.949	24728	37591	0.00295006
NA - 341	NA	United States	Mississippi River	Casselman River	S	0	trunk stream	<10	685	ridge	341.65	586	572.981	527.355	13.019	58.645	114.517	TRUE	551.115	0.961838	572.981	975.561	402.58	402.58	0.961838	551.115	58.645	14404.7	28112	0.00407124
NA - 342	NA	United States	Mississippi River	Loyalhanna Creek	S	0	trunk stream	<10	600.1	ridge	333.225	346.174	334.937	301.039	11.237	45.135	169.264	TRUE	324.032	0.967443	334.937	627.09	292.153	292.153	0.967443	324.032	45.135	8625	13882	0.00523304
NA - 343	NA	United States	Mississippi River	Conemaugh River	S	0	trunk stream	>10	2277.7	ridge	338.43	309.241	304.106	292.328	5.135	16.913	182.844	TRUE	301.792	0.992391	304.106	746.298	442.192	442.192	0.992391	301.792	16.913	7625	11018	0.0022181
NA - 344	NA	Mexico	Rio Grande (Texas-Mexico)	(blank)	S	0	trunk stream	>10	2253.7	ridge	39.665	962.08	820.052	633.009	142.028	329.071	402.396	TRUE	795.913	0.970565	820.052	2063.47	1243.42		0.970565	795.913	329.071	23907	39605	0.0137646
NA - 345	NA	United States	Mississippi River	Cheat River	S	0	trunk stream	>10	3642.6	irregular high ground	347.625	289.187	272.335	267	16.852	22.187	142.667	TRUE	275.406	1.01128	272.335	693.776	421.441	421.441	1.01128	275.406	22.187	11494.9	23424	0.00193016
NA - 346	NA	United States	Mississippi River	Cimarron River	I	0	trunk stream	<10	659.9	irregular high ground	84.84	2496.21	2407.7	2239.41	88.51	256.805	477.082	TRUE	2353.3	0.977403	2407.7	3588.85	1181.15	1181.15	0.977403	2353.3	256.805	16603.8	30316	0.0154666
NA - 347	NA	Mexico	Rio Grande (Texas-Mexico)	Pesqueria River	S	0	trunk stream	<10	777.9	ridge	195.69	919.697	901.846	869.25	17.851	50.447	140.302	TRUE	905.389	1.00393	901.846	1298.8	396.958	396.958	1.00393	905.389	50.447	3203.79	2981	0.015746
NA - 348	NA	United States	Susquehanna River	Susquehanna River	S	0	trunk stream	>10	50829.1	ridge	191.315	112	111	110	1	2	113.508	TRUE	111.096	1.00086	111	322.721	211.721	211.721	1.00086	111.096	2	3250.8	4822	0.000615233
NA - 349	NA	United States	Mississippi River	Bighorn River, Sheep Canyon	S	0	trunk stream	>10	40092.8	ridge	27.125	1147.04	1137.8	1133.59	9.238	13.447	200.459	TRUE	1139.65	1.00163	1137.8	1452.91	315.112	315.112	1.00163	1139.65	13.447	3906.5	7041	0.00344221
NA - 35	NA	Canada	Mackenzie River (Canada)	Liard River tributary	S	0	trunk stream	>10	2063.9	ridge	133.205	416.063	392.566	365	23.497	51.063	290.329	TRUE	390.078	0.993663	392.566	1287.15	894.588	894.588	0.993663	390.078	51.063	9428	15740	0.0054161
NA - 350	NA	United States	Mississippi River	Cheat River	S	0	trunk stream	>10	2885.4	irregular high ground	347.385	361.947	336.545	285.313	25.402	76.634	148.646	TRUE	321.592	0.955568	336.545	725.434	388.889	388.889	0.955568	321.592	76.634	14195.3	24525	0.00539855
NA - 351	NA	United States	Colorado River (Arizona)	Little Colorado River	S	0	trunk stream	>10	67719.5	plateau	312.01	1380.91	838.957	905.261	541.954	475.65	123.648	TRUE	1017.7	1.21305	838.957	1867.41	1028.45	1028.45	1.21305	1017.7	475.65	20100.6	50357	0.0236635
NA - 352	NA	Mexico	Rio Grande (Texas-Mexico)	La Escondida Canyon	S	0	trunk stream	<10	173.5	ridge	77.37	1102.72	1060.42	937.027	42.305	165.698	192.629	TRUE	1038.92	0.979725	1060.42	1613.77	553.354	553.354	0.979725	1038.92	165.698	4898.1	6188	0.033829
NA - 353	NA	United States	Colorado River (Arizona)	Colorado River	I	0	trunk stream	>10	6290.5	irregular high ground	257.905	2235.78	2158.26	2103.41	77.526	132.37	488.49	TRUE	2197.68	1.01826	2158.26	3141.31	983.054	983.054	1.01826	2197.68	132.37	29434.8	27801	0.00449706
NA - 354	NA	Mexico	Rio Grande (Texas-Mexico)	Santa Catarina River	S	0	trunk stream	>10	1144.7	ridge	43.65	793.945	694.734	646.781	99.211	147.164	440.154	TRUE	699.07	1.00624	694.734	1655.58	960.845	960.845	1.00624	699.07	147.164	8844.9	18708	0.0166383
NA - 355	NA	United States	Colorado River (Arizona)	Colorado River	S	0	trunk stream	>10	371901	plateau - updip	286.535	596.026	498.676	372	97.35	224.026	429.168	TRUE	497.606	0.997855	498.676	2223.25	1724.58	1724.58	0.997855	497.606	224.026	124273	179121	0.00180269
NA - 356	NA	United States	Colorado River (Arizona)	Eagle River	S	0	trunk stream	>10	1687.2	irregular high ground	246.35	2135.69	2081.99	2022.07	53.696	113.622	332.631	TRUE	2082.97	1.00047	2081.99	2786.28	704.283	704.283	1.00047	2082.97	113.622	11400.5	17354	0.0099664
NA - 357	NA	United States	Columbia River	Columbia River	V	0	trunk stream	>10	535690	plateau - downdip	237.915	101.368	101.996	80	-0.628	21.368	280.878	TRUE	97.2091	0.953068	101.996	589.443	487.447	487.447	0.953068	97.2091	21.368	45316	28937	0.000471533
NA - 358	NA	Mexico	Pnuco River	Tampaon River	S	0	trunk stream	>10	20306.9	irregular high ground	63.135	207.662	170.019	76.794	37.643	130.868	275.282	TRUE	163.168	0.959706	170.019	720.795	550.776	550.776	0.959706	163.168	130.868	17336.1	19338	0.00754887
NA - 359	NA	United States	Columbia River	Yakima River	S	0	trunk stream	>10	9631.6	ridge	196.54	293.008	287.646	264.161	5.362	28.847	157.55	TRUE	282.281	0.98135	287.646	593.358	305.712	305.712	0.98135	282.281	28.847	9989.1	12186	0.00288785
NA - 36	NA	Canada	Mackenzie River (Canada)	Mackenzie River tributary	S	0	trunk stream	>10	2786	ridge	325.94	201.803	184.05	163.551	17.753	38.252	252.509	TRUE	184.835	1.00427	184.05	702.696	518.646	518.646	1.00427	184.835	38.252	6885.2	10020	0.00555568
NA - 360	NA	United States	Potomac River	Savage River	S	0	trunk stream	<10	316.9	ridge	199.71	436.782	434	377.54	2.782	59.242	223.181	TRUE	410.163	0.945076	434	901.534	467.534	467.534	0.945076	410.163	59.242	6056.8	8929	0.00978107
NA - 361	NA	United States	Rio Grande (Texas-Mexico)	Chama River tributary	S	0	trunk stream	<10	221.3	ridge	89.33	2160	2162	2102.81	-2	57.19	166.682	FALSE	2135.32		2135.32	2464.06	328.744	302.061	0.987658		57.19	9608.9	13606
NA - 362	NA	Mexico	Rio Grande (Texas-Mexico)	(blank)	S	0	trunk stream	>10	62210.3	ridge	44.465	910.931	1009.96	904.246	-99.032	6.685	146.496	FALSE	907.712		907.712	1156.8	249.09	146.839	0.898757		6.685	3269.1	5165
NA - 363	NA	Mexico	Rio Grande (Texas-Mexico)	(blank)	S	0	trunk stream	>10	62098.8	ridge	58.47	923.107	957.735	920.424	-34.628	2.683	105.441	FALSE	921.586		921.586	1160.7	239.119	202.97	0.962256		2.683	6335.1	11780
NA - 364	NA	Mexico	Rio Grijalva	Jatate River tributary	S	0	trunk stream	<10	701.8	ridge	179.68	569.213	579.624	531.94	-10.411	37.273	177.443	FALSE	543.965		543.965	898.447	354.482	318.823	0.938478		37.273	3798.4	8441
NA - 365	NA	United States	Mississippi River	Tygart Valley River	S	0	trunk stream	>10	1028.1	ridge	337.095	582.214	584.625	521.026	-2.411	61.188	241.831	FALSE	548.696		548.696	1033.18	484.489	448.56	0.938543		61.188	11305.4	20318
NA - 366	NA	Mexico	Rio Grijalva	Jatate River, Jatate Canyon	S	0	trunk stream	>10	1431	irregular high ground	210.5	797.595	879.609	656.835	-82.014	140.76	97.7	FALSE	722.628		722.628	1046.79	324.162	167.181	0.821533		140.76	5877.9	10270
NA - 367	NA	Guatemala	Rio Grijalva	Chixoy River	S	0	trunk stream	>10	6952.3	ridge	346.04	274.577	294.897	256.771	-20.32	17.806	421.179	FALSE	267.684		267.684	910.016	642.332	615.119	0.907719		17.806	8163.5	10369
NA - 368	NA	Mexico	Pnuco River	Tampaon River	S	0	trunk stream	>10	21665.8	ridge	89.97	72.665	179.13	50.239	-106.465	22.426	425.614	FALSE	61.2508		61.2508	689.93	628.679	510.8	0.341935		22.426	7507.7	12537
NA - 369	NA	United States	Mississippi River	Missouri River	S	0	trunk stream	>10	43716	irregular high ground	224.475	1088	1090.08	1090	-2.079	-1.999	273.518	FALSE	1089.12		1089.12	1666.9	577.778	576.821	0.999122		-1.999	8145.5	15003
NA - 37	NA	Canada	Mackenzie River (Canada)	Beaver River	S	0	trunk stream	>10	7524.2	ridge	116.55	363.003	335.297	330.021	27.706	32.982	302.532	TRUE	348.548	1.03952	335.297	1019.78	684.485	684.485	1.03952	348.548	32.982	6698.2	9631	0.00492401
NA - 370	NA	United States	Endorheic basin	Rock Creek	V	1	trunk stream	>10	1190.1	ridge	193.5	1558.28	1570.09	1506.7	-11.808	51.584	245.526	FALSE	1542.86		1542.86	2002.7	459.842	432.615	0.982659		51.584	15197.8	14904
NA - 371	NA	United States, Mexico	Rio Grande (Texas-Mexico)	Rio Grande, Santa Elena Canyon	S	0	trunk stream	>10	182420	plateau - updip	100.04	689.177	820.131	649.825	-130.954	39.352	325.181	FALSE	665.04		665.04	1155.82	490.775	335.684	0.810895		39.352	16149.6	32498
NA - 372	NA	United States	Rio Grande (Texas-Mexico)	Dog Canyon	S	0	trunk stream	>10	1703.8	ridge	47.895	777.416	783.821	743.122	-6.405	34.294	136.133	FALSE	764.569		764.569	1018.6	254.034	234.782	0.975439		34.294	4742.9	5829
NA - 373	NA	Mexico	Rio Grande (Texas-Mexico)	Rio Conchos tributary	S	0	trunk stream	>10	64744.7	ridge	83.805	936.998	945.021	868.178	-8.023	68.82	116.181	FALSE	893.697		893.697	1199.93	306.234	254.91	0.94569		68.82	6189.8	12778
NA - 374	NA	Mexico	Rio Grande (Texas-Mexico)	Rio Conchos, Peguis Canyon	S	0	trunk stream	>10	65918.7	irregular high ground	118.135	870.091	1006.65	823.611	-136.556	46.48	300.712	FALSE	832.717		832.717	1375.75	543.034	369.104	0.827219		46.48	13867.9	36585
NA - 375	NA	United States	Mississippi River	Kimberling Creek	S	0	trunk stream	<10	238.6	ridge	178.52	620.001	629.373	616.324	-9.372	3.677	148.53	FALSE	618.346		618.346	854.429	236.083	225.056	0.982479		3.677	1852.48	2736
NA - 376	NA	Mexico	Rio Grijalva	(blank)	S	0	trunk stream	<10	783.1	ridge	196.515	788.776	822.784	564.294	-34.008	224.482	517.05	FALSE	689.085		689.085	1849.72	1160.64	1026.94	0.837504		224.482	7407.2	10792
NA - 377	NA	United States	Connecticut River	Connecticut River, Mt Tom	V, I	0	trunk stream	>10	21433.7	ridge	186.15	32.01	34	33	-1.99	-0.99	114.618	FALSE	32.5994		32.5994	287.456	254.857	253.456	0.958805		-0.99	8223.4	16062
NA - 378	NA	United States	Mississippi River	Anthony Creek	S	0	trunk stream	<10	377.3	ridge	339.355	590.943	599.034	583.407	-8.091	7.536	203.937	FALSE	586.673		586.673	926.062	339.389	327.028	0.979365		7.536	2592.6	4820
NA - 379	NA	United States	James River	Johns Creek	S	0	trunk stream	<10	279.8	ridge	125.26	470.499	471.507	383.988	-1.008	86.511	146.174	FALSE	438.712		438.712	820.656	381.944	349.149	0.930447		86.511	5135.1	6190
NA - 38	NA	Canada	Mackenzie River (Canada)	Dunedin River	I	0	trunk stream	>10	1492.7	ridge	62.8	549.505	512.931	489.357	36.574	60.148	134.155	TRUE	521.834	1.01736	512.931	937.934	425.003	425.003	1.01736	521.834	60.148	9883.5	14918	0.0060857
NA - 380	NA	United States	Colorado River (Arizona)	Dolores River	S	0	trunk stream	>10	5603.9	plateau - downdip	207.445	1508.12	1510.05	1448.09	-1.936	60.027	349.309	FALSE	1492.37		1492.37	2101.71	609.341	591.655	0.988288		60.027	11489.6	9891
NA - 381	NA	United States	Sacramento River	Feather River	S, V	0	trunk stream	>10	1924.6	irregular high ground	217.09	1067.16	1070.32	902.191	-3.164	164.966	608.245	FALSE	983.408		983.408	2187.62	1204.21	1117.3	0.918797		164.966	11677.3	19450
NA - 382	NA	United States	Potomac River	South Branch Potomac River	S	0	trunk stream	<10	847.3	ridge	309.795	428.453	424.15	420.333	4.303	8.12	236.455	TRUE	422.929	0.997122	424.15	787.15	363	363	0.997122	422.929	8.12	2764.32	6170	0.00293743
NA - 383	NA	United States	Susquehanna River	Frankstown Branch Juniata River	S	0	trunk stream	<10	781.6	ridge	116.815	268.305	269.991	255.158	-1.686	13.147	174.939	FALSE	263.072		263.072	549.981	286.909	279.99	0.974373		13.147	5703	7448
NA - 384	NA	United States	Susquehanna River	Raystown Branch Juniata River	S	0	trunk stream	<10	970.9	ridge	122.825	319.001	324.452	312.431	-5.451	6.57	152.664	FALSE	317.513		317.513	592.476	274.963	268.024	0.978615		6.57	5655.2	4201
NA - 385	NA	United States	Susquehanna River	Raystown Branch Juniata River	S	0	trunk stream	>10	1209.7	ridge	133.91	309.151	313.118	301.843	-3.967	7.308	170.385	FALSE	306.697		306.697	653.652	346.955	340.534	0.979494		7.308	4809.5	5298
NA - 386	NA	United States	Mississippi River	Tennesee River	S	0	trunk stream	>10	56366.6	ridge	310.74	192.103	194	182	-1.897	10.103	184.287	FALSE	187.624		187.624	573.802	386.178	379.802	0.967132		10.103	21039.4	30605
NA - 387	NA	United States	Mississippi River	Hiwassee River, Hiwassee Gap	S	0	trunk stream	>10	3229.9	ridge	333.695	225.341	231.879	215.065	-6.538	10.276	327.036	FALSE	220.486		220.486	880.14	659.654	648.261	0.950865		10.276	7852.7	12173
NA - 388	NA	United States	Susquehanna River	Mahanoy Creek, Dorns Gap	S	0	trunk stream	<10	446.5	ridge	185.535	153.397	161.852	147.001	-8.455	6.396	155.039	FALSE	151.054		151.054	375.095	224.041	213.243	0.933283		6.396	2293.57	2757
NA - 389	NA	United States	Colorado River (Arizona)	Vermillion Creek	S	0	trunk stream	>10	2160.6	ridge	264.57	1826.99	1865.36	1757.99	-38.364	69.005	122.787	FALSE	1790.95		1790.95	2052.78	261.827	187.422	0.960112		69.005	5982.6	10252
NA - 39	NA	Canada	Mackenzie River (Canada)	Dunedin River tributary	I	0	head stream	<10	52.695	ridge	61.935	659.638	637.971	600.104	21.667	59.534	165.499	TRUE	637.276	0.998911	637.971	1010.45	372.475	372.475	0.998911	637.276	59.534	4068.8	5014	0.0146318
NA - 390	NA	United States	Susquehanna River	Nescopeck Creek	S	0	trunk stream	<10	433.5	ridge	349.51	194.679	197.248	145.044	-2.569	49.635	143.916	FALSE	185.062		185.062	482.047	296.985	284.799	0.938221		49.635	6383.5	4058
NA - 391	NA	Mexico	Rio Grijalva	Grijalva River tributary	V, I	0	trunk stream	>10	1427.2	plateau	34.84	510	486.944	438.441	23.056	71.559	229.664	TRUE	485.033	0.996076	486.944	998.742	511.798	511.798	0.996076	485.033	71.559	29132	33347	0.00245637
NA - 392	NA	United States	Mississippi River	Madison River	M	0	trunk stream	>10	5799.3	ridge	33.47	1466	1439.7	1320.64	26.3	145.356	350.533	TRUE	1429.77	0.993101	1439.7	2265.66	825.959	825.959	0.993101	1429.77	145.356	32129.8	26275	0.00452402
NA - 393	NA	United States	Columbia River	Snake River	M, S, I	0	trunk stream	>10	8951.6	ridge	275.405	1807.08	1743.16	1709.65	63.922	97.432	328.816	TRUE	1739.36	0.997823	1743.16	2823.74	1080.58	1080.58	0.997823	1739.36	97.432	36402	83005	0.00267656
NA - 394	NA	United States	Colorado River (Arizona)	Price River	S	0	trunk stream	>10	4687.7	irregular high ground	128.445	1414.89	1401	1261.48	13.892	153.412	223.601	TRUE	1384.1	0.987937	1401	2124.53	723.529	723.529	0.987937	1384.1	153.412	25376.5	16711	0.00604544
NA - 395	NA	Mexico	Pnuco River	Rio Verde	S	0	trunk stream	>10	6928.1	ridge	95.88	794.196	791.317	762.299	2.879	31.897	228.693	TRUE	784.891	0.99188	791.317	1302.45	511.131	511.131	0.99188	784.891	31.897	4789.3	4584	0.00666005
NA - 396	NA	United States	Colorado River (Arizona)	Price River, Price Canyon	S	0	trunk stream	<10	983.6	ridge	163.56	2152.84	1938.17	1767.64	214.675	385.2	111.082	TRUE	2001.38	1.03261	1938.17	2592.32	654.157	654.157	1.03261	2001.38	385.2	14230.3	18358	0.027069
NA - 397	NA	Mexico	Endorheic basin	Nazas River	S	1	trunk stream	>10	31408.1	ridge	98.86	1203.16	1202.24	1202	0.919	1.158	392.846	TRUE	1202.49	1.00021	1202.24	1776.61	574.374	574.374	1.00021	1202.49	1.158	10101.7	18978	0.000114634
NA - 398	NA	United States	Colorado River (Arizona)	San Juan River (US)	S	0	trunk stream	>10	63712.7	plateau - downdip	290.145	1136.03	1124	1124	12.033	12.033	304.96	TRUE	1128.94	1.00439	1124	1841.79	717.785	717.785	1.00439	1128.94	12.033	30316	58631	0.000396919
NA - 399	NA	United States	Colorado River (Arizona)	San Miguel River tributary	S	0	trunk stream	<10	461.1	ridge	25.825	1914.31	1772.12	1680.16	142.182	234.151	117.203	TRUE	1761.68	0.994106	1772.12	2218.3	446.172	446.172	0.994106	1761.68	234.151	12697.7	27155	0.0184404
NA - 4	NA	United States	Columbia River	Wallowa River	V	0	trunk stream	>10	1724.7	plateau	324.765	860.044	791.254	760.4	68.79	99.644	179.858	TRUE	780.283	0.986135	791.254	1165.64	374.39	374.39	0.986135	780.283	99.644	13753.4	36119	0.00724504
NA - 40	NA	Canada	Mackenzie River (Canada)	Bluefish Lake	S	0	head stream	<10	17.831	ridge	293.685	408.011	385.116	305.88	22.895	102.131	268.65	TRUE	357.754	0.92895	385.116	1169.76	784.645	784.645	0.92895	357.754	102.131	5200.1	8395	0.0196402
NA - 400	NA	Mexico	Rio Grijalva	Grijalva River, Sumidero Canyon	S	0	trunk stream	>10	24725.2	plateau	189.84	395.061	360.779	386	34.282	9.061	660.3	TRUE	392.179	1.08703	360.779	1437.81	1077.03	1077.03	1.08703	392.179	9.061	15666.9	16348	0.000578353
NA - 401	NA	United States	Colorado River (Arizona)	Green River, Flaming Gorge	S	0	trunk stream	>10	38479.7	plateau - downdip	127.39	1838	1838	1838	0	0	237.584	TRUE	1838	1	1838	2313.26	475.262	475.262	1	1838	0	19628.2	38215	0
NA - 402	NA	United States	Delaware River	Lehigh River	S	0	trunk stream	>10	1484.3	plateau	210.545	288.846	222.595	167.234	66.251	121.612	121.62	TRUE	236.088	1.06062	222.595	545.922	323.327	323.327	1.06062	236.088	121.612	11918.7	16964	0.0102035
NA - 403	NA	United States	Delaware River	Lehigh River	S	0	trunk stream	>10	1484.3	ridge	151.99	170.768	156.03	144.06	14.738	26.708	111.81	TRUE	162.928	1.04421	156.03	456.424	300.394	300.394	1.04421	162.928	26.708	4488.4	4323	0.00595045
NA - 404	NA	Mexico	Rio Grijalva	Grijalva River tributary	S	0	trunk stream	>10	2613.8	ridge	47.7	499.188	491.046	400.457	8.142	98.731	234.358	TRUE	473.357	0.963976	491.046	1131.46	640.414	640.414	0.963976	473.357	98.731	23438.2	20119	0.0042124
NA - 405	NA	United States	Delaware River	Little Schuylkill River	S	0	trunk stream	<10	173.4	ridge	181.725	276.35	272.125	207.173	4.225	69.177	130.681	TRUE	269.34	0.989767	272.125	487.313	215.188	215.188	0.989767	269.34	69.177	6855.67	2279	0.0100905
NA - 406	NA	United States	Mississippi River	New River	S	0	trunk stream	>10	7560.4	ridge	188.045	509	494.277	487.363	14.723	21.637	227.317	TRUE	492.888	0.997189	494.277	913.551	419.274	419.274	0.997189	492.888	21.637	11706.8	28601	0.00184824
NA - 407	NA	United States	Colorado River (Arizona)	Colorado River, Glen Canyon	S	0	trunk stream	>10	279271	plateau - updip	248.835	1122.71	956.104	1046.72	166.609	75.994	135.134	TRUE	1060.36	1.10904	956.104	1572.31	616.202	616.202	1.10904	1060.36	75.994	19318.4	52004	0.00393376
NA - 408	NA	Guatemala	Rio Grijalva	Rio Ixcan	S	0	trunk stream	>10	1419.4	irregular high ground	30.695	428.701	643.859	275.535	-215.158	153.166	474.095	FALSE	342.207		342.207	1406.78	1064.57	762.922			153.166	17338.8	32124
NA - 409	NA	Mexico	Endorheic basin	Nazas River	S	1	trunk stream	>10	33606.4	ridge	70.02	1201.02	1190.04	1177.84	10.985	23.188	380.327	TRUE	1193.83	1.00318	1190.04	1810.89	620.848	620.848	1.00318	1193.83	23.188	7052	7182	0.00328815
NA - 41	NA	Canada	Mackenzie River (Canada)	Root River	S, V	0	trunk stream	>10	4546.7	irregular high ground	73.5	479.665	427.058	408.473	52.607	71.192	357.45	TRUE	428.292	1.00289	427.058	1180.75	753.691	753.691	1.00289	428.292	71.192	13605.8	32212	0.00523247
NA - 410	NA	United States	Colorado River (Arizona)	Red Creek	S	0	trunk stream	<10	412.6	ridge	208.95	1895.3	1871.34	1678.53	23.957	216.773	188.99	TRUE	1811.5	0.968022	1871.34	2406.74	535.394	535.394	0.968022	1811.5	216.773	8676.8	11004	0.0249831
NA - 411	NA	Mexico	Rio Grijalva	Grijalva River tributary	S	0	trunk stream	>10	1419.6	plateau	51.835	525	525	525	0	0	119.527	TRUE	525	1	525	684.188	159.188	159.188	1	525	0	8039.7	15650	0
NA - 412	NA	United States	Colorado River (Arizona)	Colorado River	S, I	0	trunk stream	>10	381392	plateau - updip	302.345	372	372	372	0	0	183.327	TRUE	372	1	372	722.851	350.851	350.851	1	372	0	9823.2	14196	0
NA - 413	NA	United States	Sacramento River	Spanish Creek	S, I, V	0	trunk stream	<10	219.6	irregular high ground	89.49	1124.31	1069.61	1041.86	54.692	82.446	123.597	TRUE	1080.93	1.01058	1069.61	1387.36	317.751	317.751	1.01058	1080.93	82.446	9038.2	15602	0.00912195
NA - 414	NA	United States	Columbia River	Clearwater River	S, V	0	trunk stream	>10	1005	irregular high ground	171.295	1217	1192.19	1173.03	24.812	43.968	177.161	TRUE	1188.44	0.996857	1192.19	1607.71	415.522	415.522	0.996857	1188.44	43.968	18903.9	40287	0.00232587
NA - 415	NA	United States	Sacramento River	Pit River	S, V	0	trunk stream	>10	14591.6	irregular high ground	308.435	825.12	700.796	496.733	124.324	328.387	337.648	TRUE	646.101	0.921953	700.796	1762.95	1062.15	1062.15	0.921953	646.101	328.387	27411	49026	0.0119801
NA - 416	NA	United States	Columbia River	Clark Fork River	S, V	0	trunk stream	>10	6946.1	irregular high ground	326.605	1203.11	1084.27	965.728	118.843	237.382	265.532	TRUE	1076.09	0.992455	1084.27	1898.32	814.049	814.049	0.992455	1076.09	237.382	64567	113353	0.00367652
NA - 417	NA	United States	Eel River	Eel River	V?M?I?	0	trunk stream	<10	924.8	irregular high ground	282.57	555.403	503.343	443.773	52.06	111.63	396.37	TRUE	479.868	0.953362	503.343	1373.13	869.792	869.792	0.953362	479.868	111.63	13905.2	30869	0.00802793
NA - 418	NA	United States	Colorado River (Arizona)	Colorado River	S	0	trunk stream	>10	283576	plateau - updip	220.355	951.03	1197.03	893.375	-245.997	57.655	588.28	FALSE	922.988		922.988	2239.21	1316.22	1042.18	0.771067		57.655	56226	89719
NA - 419	NA	United States	Colorado River (Arizona)	San Juan River (US)	S	0	trunk stream	>10	60010.4	plateau - downdip	320.125	1246.01	1195.74	1242.95	50.271	3.061	490.204	TRUE	1244.76	1.04099	1195.74	1984.74	789.002	789.002	1.04099	1244.76	3.061	50350	67934	6.07944e-05
NA - 42	NA	Canada	Mackenzie River (Canada)	Nahanni River tributary	S	0	trunk stream	>10	2675.8	irregular high ground	60.61	461.832	424.549	301.054	37.283	160.778	442.818	TRUE	434.576	1.02362	424.549	1422.24	997.691	997.691	1.02362	434.576	160.778	15125.1	8412	0.0106299
NA - 420	NA	United States, Mexico	Rio Grande (Texas-Mexico)	Rio Grande River	S	0	trunk stream	>10	194968	ridge	59.305	594.123	791.167	579.896	-197.044	14.227	400.107	FALSE	587.97		587.97	1116.1	528.127	324.93	0.743168		14.227	13045.3	18510
NA - 421	NA	United States	Columbia River	Snake River	S, V	0	trunk stream	>10	170761	irregular high ground	185.86	654.146	395.227	222	258.919	432.146	727.16	TRUE	410.121	1.03769	395.227	2059.93	1664.7	1664.7	1.03769	410.121	432.146	305052	565146	0.00141663
NA - 422	NA	Canada	Fraser River	Fraser River	S, I, V	0	trunk stream	>10	211312	irregular high ground	208.69	372.159	138.175	-27.265	233.984	399.424	550.013	TRUE	150.128	1.08651	138.175	2402.5	2264.32	2264.32	1.08651	150.128	399.424	335144	611215	0.0011918
NA - 423	NA	United States	Rogue RIver	Rogue River	S, V, I, V?M?I?	0	trunk stream	>10	6452	irregular high ground	310.125	360.301	292.88	256	67.421	104.301	268.588	TRUE	289.391	0.988088	292.88	1061.34	768.456	768.456	0.988088	289.391	104.301	42862	95604	0.00243341
NA - 424	NA	United States	Rogue RIver	Little Illinois River	S, V, I, V?M?I?	0	trunk stream	>10	1542.1	irregular high ground	329.845	390.523	349.191	7	41.332	383.523	651.499	TRUE	343.468	0.983611	349.191	1449.68	1100.49	1100.49	0.983611	343.468	383.523	57259.2	23048	0.00669802
NA - 425	NA	United States	South Umpqua River	Umpqua River	S, V, I, V?M?I?	0	trunk stream	>10	9089.3	irregular high ground	369.14	110.046	99.831	34.121	10.215	75.925	343.493	TRUE	86.4766	0.86623	99.831	804.784	704.953	704.953	0.86623	86.4766	75.925	35934	36598	0.0021129
NA - 426	NA	United States	South Umpqua River	South Umpqua River	S, V, I, V?M?I?	0	trunk stream	>10	3799.2	ridge	350.925	183.097	178.823	150	4.274	33.097	328.974	TRUE	175.534	0.981606	178.823	832.192	653.369	653.369	0.981606	175.534	33.097	13535	10148	0.00244529
NA - 427	NA	United States	Mississippi River	Little River	S	0	trunk stream	<10	488.7	ridge	349.275	314.303	303.965	286.267	10.338	28.036	119.5	TRUE	295.235	0.97128	303.965	563.888	259.923	259.923	0.97128	295.235	28.036	6161.1	13748	0.00455049
NA - 428	NA	United States	Mobile River	Mill Creek	S	0	head stream	<10	64.668	ridge	124.78	225.854	224.026	213.646	1.828	12.208	149.997	TRUE	223.317	0.996833	224.026	490.958	266.932	266.932	0.996833	223.317	12.208	5898	4022	0.00206985
NA - 429	NA	United States	Mississippi River	South Chickamauga Creek	S	0	trunk stream	<10	285.1	ridge	324.455	233.002	237.722	223.051	-4.72	9.951	103.71	FALSE	226.435		226.435	398.404	171.969	160.682	0.952519		9.951	3499.3	7577
NA - 43	NA	Canada	Mackenzie River (Canada)	Root River tributary	I	0	trunk stream	<10	340.6	irregular high ground	65.355	830.81	747.526	635.994	83.284	194.816	402.548	TRUE	777.687	1.04035	747.526	1715.95	968.427	968.427	1.04035	777.687	194.816	13227	11833	0.0147287
NA - 430	NA	United States	Mississippi River	Cumberland River	S	0	trunk stream	>10	1697.3	ridge	176.755	309.958	308.513	304.779	1.445	5.179	212.622	TRUE	308.518	1.00002	308.513	723.528	415.015	415.015	1.00002	308.518	5.179	8316.8	7586	0.000622715
NA - 431	NA	Mexico	Papaloapan River	Tonto River tributary	S	0	trunk stream	<10	763.9	plateau - downdip	81.535	1288.63	1173.52	982.666	115.113	305.965	572.372	TRUE	1155.88	0.98497	1173.52	2890.29	1716.77	1716.77	0.98497	1155.88	305.965	14156.3	20151	0.0216133
NA - 432	NA	Mexico	Rio Grijalva	Oxolotan River	S	0	trunk stream	>10	2914.1	ridge	23.77	238.042	208.42	158.654	29.622	79.388	457.507	TRUE	189.552	0.909472	208.42	1262.24	1053.82	1053.82	0.909472	189.552	79.388	9589.8	19217	0.00827838
NA - 433	NA	United States	Mississippi River	Sixteenmile Creek	S	0	trunk stream	<10	460.2	irregular high ground	269.685	1589	1588.12	1517	0.876	72	114.803	TRUE	1575.1	0.991796	1588.12	1772.5	184.377	184.377	0.991796	1575.1	72	10299.9	6526	0.00699036
NA - 434	NA	United States	Mississippi River	Sixteenmile Creek	S	0	trunk stream	<10	806	ridge	231.74	1515.8	1501.59	1402.56	14.212	113.242	193.648	TRUE	1484.24	0.988445	1501.59	2081.05	579.465	579.465	0.988445	1484.24	113.242	9178.7	8394	0.0123375
NA - 435	NA	United States	Mississippi River	Shoshone River	S	0	trunk stream	>10	4021.2	ridge	73.335	1639	1593.11	1491.46	45.894	147.536	520.668	TRUE	1587.89	0.996729	1593.11	2659.5	1066.39	1066.39	0.996729	1587.89	147.536	11067.8	12578	0.0133302
NA - 436	NA	United States	Mississippi River	Missouri River	S	0	trunk stream	>10	37938.4	irregular high ground	367.12	1208	1204.91	1189.29	3.092	18.716	130.489	TRUE	1201.56	0.997221	1204.91	1492.3	287.386	287.386	0.997221	1201.56	18.716	8353.3	9431	0.00224055
NA - 437	NA	United States	Mississippi River	Yellowstone River	V	0	trunk stream	>10	2729.9	plateau	355.285	2360	2355.46	2339.32	4.54	20.675	143.719	TRUE	2350.53	0.997905	2355.46	2610.85	255.389	255.389	0.997905	2350.53	20.675	13229.9	19891	0.00156275
NA - 438	NA	United States	Mississippi River	South Fork Sixteenmile Creek	S	0	head stream	<10	71	ridge	354.64	1757.03	1668.71	1561.06	88.328	195.97	138.829	TRUE	1662.94	0.996543	1668.71	2189.96	521.254	521.254	0.996543	1662.94	195.97	6735.7	10611	0.0290942
NA - 439	NA	United States	Mississippi River	Gibbon River	V	0	trunk stream	<10	345.8	plateau	228.885	2233.07	2218.77	2122.69	14.306	110.378	106.023	TRUE	2181.67	0.983279	2218.77	2463.72	244.951	244.951	0.983279	2181.67	110.378	6000.1	9168	0.018396
NA - 44	NA	Canada	Mackenzie River (Canada)	English Chief River	I	0	trunk stream	<10	468.7	irregular high ground	70.57	631.336	596.158	489.003	35.178	142.333	252.228	TRUE	599.248	1.00518	596.158	1364.94	768.783	768.783	1.00518	599.248	142.333	17479.7	12929	0.00814276
NA - 441	NA	United States	Colorado River (Arizona)	South Piney Creek	S	0	trunk stream	<10	218.1	irregular high ground	91.46	2441.26	2412	2284.3	29.259	156.957	263.143	TRUE	2395.73	0.993252	2412	2979.25	567.249	567.249	0.993252	2395.73	156.957	11627.1	11067	0.0134992
NA - 442	NA	United States	Mississippi River	Sherlock Creek	S	0	head stream	<10	43	ridge	156.62	1684.12	1657.36	1435.93	26.754	248.187	187.852	TRUE	1575.48	0.950598	1657.36	2073.3	415.939	415.939	0.950598	1575.48	248.187	4350.7	6248	0.0570453
NA - 443	NA	United States	Mississippi River	Middle Fork Sixteenmile Creek	S	0	trunk stream	<10	142.1	ridge	298.395	1635.62	1604.52	1426.13	31.097	209.481	288.429	TRUE	1566.01	0.976003	1604.52	2294.4	689.88	689.88	0.976003	1566.01	209.481	12083.3	13171	0.0173364
NA - 444	NA	United States	Mississippi River	Yellowstone River	S	0	trunk stream	>10	9200.2	ridge	6.265	1404.26	1390.02	1374.11	14.236	30.146	278.793	TRUE	1390.8	1.00056	1390.02	2156	765.981	765.981	1.00056	1390.8	30.146	10261.3	15025	0.00293783
NA - 445	NA	United States	Mississippi River	Sixteenmile Creek	S	0	trunk stream	>10	1229.8	ridge	307.375	1341.02	1350.93	1256.49	-9.912	84.526	307.709	FALSE	1313.27		1313.27	2004.19	690.917	653.258			84.526	12263.7	13208
NA - 45	NA	Canada	Mackenzie River (Canada)	North Nahanni River	S	0	trunk stream	>10	4319	irregular high ground	92.67	553.741	550	495.984	3.741	57.757	221.756	TRUE	530.263	0.964115	550	1142.11	592.114	592.114	0.964115	530.263	57.757	7971.6	10631	0.00724535
NA - 46	NA	Canada	Mackenzie River (Canada)	Root River	S, V	0	trunk stream	>10	5464.7	ridge	90.235	395.012	350	332.007	45.012	63.005	323.107	TRUE	356.563	1.01875	350	1311.89	961.886	961.886	1.01875	356.563	63.005	14299.4	28630	0.00440613
NA - 47	NA	United States	Yukon River	Delta River	S	0	trunk stream	>10	1665.5	irregular high ground	12.51	813	656	387.649	157	425.351	567.957	TRUE	652.97	0.995381	656	2594.57	1938.57	1938.57	0.995381	652.97	425.351	80735	99656	0.00526848
NA - 48	NA	Canada	Mackenzie River (Canada)	Mackenzie River tributary	S	0	trunk stream	>10	1074.5	irregular high ground	278.66	255.082	238.01	113.401	17.072	141.681	264.985	TRUE	204.597	0.859616	238.01	845.474	607.464	607.464	0.859616	204.597	141.681	27004.4	31570	0.00524659
NA - 49	NA	United States	Yukon River	Teklenika River	S	0	trunk stream	>10	1436.2	ridge	378.91	510.028	465.223	331.005	44.805	179.023	238.191	TRUE	450.114	0.967523	465.223	1025.75	560.531	560.531	0.967523	450.114	179.023	22930.1	25178	0.00780734
NA - 5	NA	United States	Endorheic basin	Truckee River	V	1	trunk stream	>10	3737.6	irregular high ground	118.635	1328.44	1341	1240.83	-12.56	87.613	291.152	FALSE	1313.05		1313.05	1775.63	462.582	434.629	0.979155		87.613	47757.8	27529
NA - 50	NA	United States	Yukon River	Teklanika River	S	0	trunk stream	<10	783.8	ridge	4.24	731.733	706	521.01	25.733	210.723	257.375	TRUE	675.973	0.957469	706	1404.62	698.621	698.621	0.957469	675.973	210.723	19720.2	17120	0.0106856
NA - 51	NA	United States	Yukon River	Savage River	S	0	trunk stream	<10	331.4	ridge	193.125	817.312	774.74	559.007	42.572	258.305	470.114	TRUE	733.564	0.946852	774.74	1660.92	886.183	886.183	0.946852	733.564	258.305	19152.7	20373	0.0134866
NA - 52	NA	United States	Yukon River	Nenana River, Nenana Canyon	S	0	trunk stream	>10	5128.1	irregular high ground	382.7	663.489	443.766	207.119	219.723	456.37	370.894	TRUE	438.383	0.987869	443.766	1708.15	1264.39	1264.39	0.987869	438.383	456.37	90276	146094	0.00505527
NA - 53	NA	Canada	Mackenzie River (Canada)	Mackenzie River tributary	I	0	head stream	<10	16.43	ridge	339.815	245	270.17	208.003	-25.17	36.997	177.66	FALSE	221.55		221.55	569.225	347.675	299.055	0.820039		36.997	9248.4	19232
NA - 54	NA	Canada	Mackenzie River (Canada)	Beaver River	S	0	trunk stream	>10	6742.3	irregular high ground	134.98	414.004	424	415.473	-9.996	-1.469	318.928	FALSE	414.792		414.792	1127.82	713.027	703.819	0.978283		-1.469	6703.7	11797
NA - 55	NA	Canada	Mackenzie River (Canada)	South Nahanni River	S	0	trunk stream	>10	29478.8	irregular high ground	146.95	303.442	305	300.755	-1.558	2.687	411.661	FALSE	302.1		302.1	1647.23	1345.13	1342.23	0.990493		2.687	11445.1	18747
NA - 56	NA	Canada	Mackenzie River (Canada)	Redstone River	S	0	trunk stream	>10	13390.9	ridge	85.085	440.301	411.79	336.005	28.511	104.296	336.053	TRUE	406.101	0.986186	411.79	1220.94	809.146	809.146	0.986186	406.101	104.296	20768	22343	0.00502196
NA - 57	NA	United States	Susquehanna River	Elk Creek, Milheim Narrows	S	0	head stream	<10	120.98	ridge	187.695	373.087	354.68	323.043	18.407	50.044	105.387	TRUE	347.935	0.980982	354.68	530.985	176.305	176.305	0.980982	347.935	50.044	5662.9	9338	0.00883717
NA - 58	NA	United States	Colorado River (Arizona)	Salt Creek	S	0	head stream	<10	85.914	plateau - downdip	47.8	1690.47	1621.72	1425.56	68.747	264.916	373.345	TRUE	1604.04	0.989095	1621.72	2396.42	774.692	774.692	0.989095	1604.04	264.916	9156.5	9801	0.028932
NA - 59	NA	United States	James River	Mill Creek, Panther Gap	S	0	head stream	<10	70.585	ridge	154.52	497.409	488.778	427.018	8.631	70.391	218.643	TRUE	456.098	0.933139	488.778	829.041	340.263	340.263	0.933139	456.098	70.391	5328.7	10260	0.0132098
NA - 6	NA	Mexico	Rio Grande (Texas-Mexico)	Rio Conchos	S	0	trunk stream	>10	65918.7	ridge	89.965	824.366	839.808	813.643	-15.442	10.723	99.818	FALSE	821.071		821.071	1044.44	223.371	204.634	0.977689		10.723	3593.5	3622
NA - 60	NA	Mexico	Rio Grande (Texas-Mexico)	Padilla Pass	S	0	head stream	<10	40.769	ridge	67.24	1235.71	1204.88	1167.8	30.835	67.909	210.155	TRUE	1206.23	1.00113	1204.88	1694.51	489.63	489.63	1.00113	1206.23	67.909	3465.5	4935	0.0195957
NA - 61	NA	Mexico	Rio Grande (Texas-Mexico)	La Escondida Pass	S	0	head stream	<10	67.304	ridge	58.655	1181.67	1157.87	1112.29	23.799	69.378	189.816	TRUE	1147.43	0.990985	1157.87	1518.88	361.009	361.009	0.990985	1147.43	69.378	3001.3	4859	0.023116
NA - 62	NA	United States	Colorado River (Arizona)	Fourteenmile Creek	S	0	head stream	<10	65.48	irregular high ground	272.24	2168.02	2139.06	2067.88	28.962	100.14	135.875	TRUE	2132.36	0.996869	2139.06	2500.24	361.186	361.186	0.996869	2132.36	100.14	6345.2	7413	0.015782
NA - 63	NA	Mexico	Rio Grande (Texas-Mexico)	El Pino Pass	S	0	head stream	<10	29.2	ridge	55.885	1261.24	1240.74	1197.94	20.5	63.298	171.977	TRUE	1236.6	0.996665	1240.74	1574.98	334.239	334.239	0.996665	1236.6	63.298	2374.72	3033	0.0266549
NA - 64	NA	Mexico	Rio Grande (Texas-Mexico)	(blank)	S	0	head stream	<10	44.449	ridge	263.125	1277.09	1207.19	1028.47	69.899	248.621	138.47	TRUE	1224.45	1.0143	1207.19	1659.59	452.401	452.401	1.0143	1224.45	248.621	3112.89	2162	0.0798682
NA - 65	NA	Mexico	Rio Grande (Texas-Mexico)	(blank)	S	0	head stream	<10	19.036	ridge	20.795	1170.57	1133.46	1080.71	37.103	89.855	175.883	TRUE	1125.08	0.992604	1133.46	1660.3	526.836	526.836	0.992604	1125.08	89.855	3000.3	4983	0.0299487
NA - 66	NA	Mexico	Rio Grande (Texas-Mexico)	(blank)	S	0	head stream	<10	75.869	ridge	51.905	1121.71	1102.01	1077	19.702	44.712	138.32	TRUE	1102.4	1.00035	1102.01	1469.73	367.723	367.723	1.00035	1102.4	44.712	3080.2	4365	0.0145159
NA - 67	NA	Mexico	Pnuco River	(blank)	S	0	head stream	<10	53.24	ridge	110.385	1484.86	1449.62	1344.49	35.242	140.375	183.586	TRUE	1425.01	0.983025	1449.62	1873.2	423.58	423.58	0.983025	1425.01	140.375	3904.7	5462	0.0359503
NA - 68	NA	Mexico	Pnuco River	(blank)	S	0	trunk stream	<10	360.8	ridge	222.11	767.84	718.986	629.795	48.854	138.045	288.973	TRUE	724.527	1.00771	718.986	1401.62	682.629	682.629	1.00771	724.527	138.045	7167	7378	0.0192612
NA - 69	NA	Mexico	Pnuco River	(blank)	S	0	head stream	<10	46.905	ridge	135.075	1029.89	927.316	760.517	102.575	269.374	196.133	TRUE	943.27	1.0172	927.316	1501.31	573.99	573.99	1.0172	943.27	269.374	3962.5	4181	0.0679808
NA - 7	NA	United States	Columbia River	Blackfoot River	S, I, V	0	trunk stream	>10	1070	irregular high ground	253.395	1424	1394	1309.56	29.999	114.446	199.942	TRUE	1391.38	0.99812	1394	1953.75	559.747	559.747	0.99812	1391.38	114.446	16294.3	15237	0.00702368
NA - 70	NA	Mexico	Rio Grande (Texas-Mexico)	La Tortola Canyon	S	0	head stream	<10	17.723	ridge	64.67	1017.71	979.358	813.582	38.352	204.128	100.472	TRUE	984.163	1.00491	979.358	1289.66	310.304	310.304	1.00491	984.163	204.128	5391.1	2907	0.0378639
NA - 71	NA	Mexico	Rio Grande (Texas-Mexico)	(blank)	S	0	head stream	<10	10.618	ridge	67.565	749.854	725.593	600.389	24.261	149.465	225.09	TRUE	707.689	0.975325	725.593	1260.82	535.227	535.227	0.975325	707.689	149.465	3159.94	2925	0.0472999
NA - 72	NA	Mexico	Rio Grande (Texas-Mexico)	(blank)	S	0	head stream	<10	19.985	ridge	42.275	727.688	677.012	610.791	50.676	116.897	137.267	TRUE	678.166	1.0017	677.012	1183.57	506.559	506.559	1.0017	678.166	116.897	2955.8	4108	0.0395483
NA - 73	NA	Mexico	Rio Grande (Texas-Mexico)	(blank)	S	0	head stream	<10	20.475	ridge	60.35	668.815	612.398	539.399	56.417	129.416	195.996	TRUE	615.104	1.00442	612.398	1141.12	528.725	528.725	1.00442	615.104	129.416	3628.7	4941	0.0356646
NA - 74	NA	Mexico	Rio Grande (Texas-Mexico)	Santa Caterina River tributary	S	0	head stream	<10	22.353	ridge	104.015	615.502	552.635	506.943	62.867	108.559	177.175	TRUE	557.051	1.00799	552.635	1123.71	571.076	571.076	1.00799	557.051	108.559	3921.6	6928	0.0276823
NA - 75	NA	United States	James River	Bolar Run, Bolar Gap	S	0	head stream	<10	30.212	ridge	355.29	713.424	684.078	623.361	29.346	90.063	124.503	TRUE	678.424	0.991735	684.078	989.909	305.831	305.831	0.991735	678.424	90.063	2637.8	3363	0.0341432
NA - 76	NA	Mexico	Rio Grande (Texas-Mexico)	Canon de la Virgen	S	0	head stream	<10	36.202	ridge	257.485	1145.81	1096.67	956.566	49.142	189.248	242.7	TRUE	1075.83	0.980995	1096.67	1802.51	705.842	705.842	0.980995	1075.83	189.248	4148.7	5033	0.0456162
NA - 77	NA	United States	James River	Piney Branch, McGraw Gap	S	0	head stream	<10	30.047	ridge	156.155	608.116	492.062	413.313	116.054	194.803	141.246	TRUE	527.92	1.07287	492.062	866.588	374.526	374.526	1.07287	527.92	194.803	4661.9	6297	0.0417862
NA - 78	NA	United States	James River	Jackson River, Vanderpool Gap	S	0	head stream	<10	31.241	ridge	169.14	853.459	831.997	753.4	21.462	100.059	212.915	TRUE	808.997	0.972355	831.997	1207.64	375.645	375.645	0.972355	808.997	100.059	5122.2	7467	0.0195344
NA - 79	NA	United States	Potomac River	South Branch Potomac River	S	0	head stream	<10	70.002	ridge	158.165	779.215	760.776	695.484	18.439	83.731	176.933	TRUE	742.775	0.976339	760.776	1151.9	391.128	391.128	0.976339	742.775	83.731	6510.8	9296	0.0128603
NA - 8	NA	United States	Colorado River (Arizona)	Colorado River	S	0	trunk stream	>10	62532.3	plateau - downdip	258.625	1242.44	1230.76	1205.77	11.682	36.669	191.044	TRUE	1232.68	1.00156	1230.76	1727.84	497.084		1.00156	1232.68	36.669	17414	15207	0.00210572
NA - 80	NA	United States	Potomac River	Smith Creek	S	0	head stream	<10	25.875	ridge	141.935	789.653	729.266	565.388	60.387	224.265	124.134	TRUE	750.812	1.02955	729.266	1015.08	285.817	285.817	1.02955	750.812	224.265	7352	4177	0.0305039
NA - 81	NA	United States	Potomac River	Baker RUn	S	0	head stream	<10	54.663	ridge	153.285	460.962	445.731	396.226	15.231	64.736	191.587	TRUE	440.526	0.988323	445.731	823.553	377.822	377.822	0.988323	440.526	64.736	4565.7	4729	0.0141788
NA - 82	NA	United States	Mississippi River	Cove Creek	S	0	head stream	<10	54.011	ridge	186.195	691.529	686.351	664.004	5.178	27.525	134.635	TRUE	680.603	0.991625	686.351	950.396	264.045	264.045	0.991625	680.603	27.525	2453.57	3195	0.0112183
NA - 83	NA	United States	Mississippi River	North Fork Holston River, Mocassin Gap	S	0	head stream	<10	243.2	ridge	185.495	388.345	384.294	381.004	4.051	7.341	191.059	TRUE	384.43	1.00035	384.294	761.122	376.828	376.828	1.00035	384.43	7.341	2288.3	4004	0.00320806
NA - 84	NA	United States	Mississippi River	Laurel Creek	S	0	head stream	<10	59.97	ridge	174.98	649.234	641.167	607.217	8.067	42.017	173.513	TRUE	630.21	0.982911	641.167	931.582	290.415	290.415	0.982911	630.21	42.017	2475.7	3678	0.0169718
NA - 85	NA	United States	Susquehanna River	Indiantown Run, Indiantown Gap	S	0	head stream	<10	13.776	ridge	172.36	209.004	191.283	137.003	17.721	72.001	115.93	TRUE	164.824	0.861675	191.283	379.014	187.731	187.731	0.861675	164.824	72.001	3972.1	7996	0.0181267
NA - 86	NA	United States	Susquehanna River	Shamokin Creek	S	0	head stream	<10	121.21	ridge	365.8	221.08	212.225	181	8.855	40.08	139.231	TRUE	206.829	0.974572	212.225	441.826	229.601	229.601	0.974572	206.829	40.08	4086.9	4768	0.00980694
NA - 87	NA	United States	Susquehanna River	Susquehanna River tributary	S	0	head stream	<10	63.703	ridge	186.525	206.023	196.436	149	9.587	57.023	146.012	TRUE	196.723	1.00146	196.436	465.961	269.525	269.525	1.00146	196.723	57.023	9743.6	5214	0.00585235
NA - 88	NA	United States	Potomac River	Mill Creek	S	0	head stream	<10	122.4	ridge	120.38	229.218	220.413	199.161	8.805	30.057	194.52	TRUE	213.497	0.968623	220.413	520.432	300.019	300.019	0.968623	213.497	30.057	3808.7	6536	0.00789167
NA - 89	NA	United States	Susquehanna River	Hatter Creek, McKee Gap	S	0	head stream	<10	84.206	ridge	323.18	335.321	327.526	307.225	7.795	28.096	162.681	TRUE	320.681	0.979101	327.526	591.323	263.797	263.797	0.979101	320.681	28.096	2820.9	4823	0.00995994
NA - 9	NA	United States	Columbia River	Clark Fork River tributary	S	0	head stream	<10	22.234	ridge	222.615	1525.24	1514.59	1207	10.657	318.243	113.203	TRUE	1477.38	0.975433	1514.59	1796.27	281.68	281.68	0.975433	1477.38	318.243	7484.3	3693	0.0425214
NA - 90	NA	United States	Sacramento River	Salt Canyon	S	0	head stream	<10	29.023	ridge	83.895	203.182	165.339	72.398	37.843	130.784	206.953	TRUE	149.824	0.906163	165.339	589.007	423.668	423.668	0.906163	149.824	130.784	5402.4	7231	0.0242085
NA - 91	NA	United States	Susquehanna River	Lick Run, Howard Gap	S	0	head stream	<10	28.507	ridge	363.41	274.713	250.626	191	24.087	83.713	118.782	TRUE	231.744	0.924662	250.626	492.058	241.432	241.432	0.924662	231.744	83.713	3624.3	6103	0.0230977
NA - 92	NA	United States	Susquehanna River	Nittany Creek, Curtin Gap	S	0	head stream	<10	47.002	ridge	334.88	259.005	258.079	202.862	0.926	56.143	139.399	TRUE	239.507	0.928036	258.079	497.195	239.116	239.116	0.928036	239.507	56.143	3241.6	3694	0.0173195
NA - 93	NA	United States	Susquehanna River	Kansas Valley Run	S	0	head stream	<10	34.814	ridge	355.5	271.875	266.374	196.423	5.501	75.452	211.577	TRUE	241.72	0.907446	266.374	584.956	318.582	318.582	0.907446	241.72	75.452	3433.2	4502	0.0219772
NA - 94	NA	Mexico	Rio Grande (Texas-Mexico)	Potrero Chico	S	0	head stream	<10	32.213	ridge	214.72	760.486	710.22	586.963	50.266	173.523	356.896	TRUE	691.03	0.972981	710.22	1448.66	738.443	738.443	0.972981	691.03	173.523	4047.3	5315	0.0428738
NA - 95	NA	United States	Mississippi River	Little Walker Creek	S	0	head stream	<10	155	ridge	363.87	597.04	563.117	536.685	33.923	60.355	193.578	TRUE	567.8	1.00832	563.117	913.803	350.686	350.686	1.00832	567.8	60.355	3230.3	5134	0.018684
NA - 96	NA	Mexico	Rio Grande (Texas-Mexico)	Sierra El Fraile y San Miguel	S	0	head stream	<10	49.439	ridge	205.89	882.069	837.517	717.341	44.552	164.728	409.95	TRUE	821.347	0.980693	837.517	1712.77	875.253	875.253	0.980693	821.347	164.728	4635.4	5606	0.035537
NA - 97	NA	Mexico	Yaqui River	(blank)	V	0	head stream	<10	187.77	ridge	266.91	465.949	436.769	352.372	29.18	113.577	243.199	TRUE	443.24	1.01481	436.769	971.944	535.175	535.175	1.01481	443.24	113.577	5757	3777	0.0197285
NA - 98	NA	United States	Colorado River (Arizona)	Piceance Creek	S	0	head stream	<10	20.538	ridge	274.87	2269.58	2278.47	2195.96	-8.884	73.621	172.709	FALSE	2232.73		2232.73	2792.36	559.634	513.894	0.979925		73.621	4234	6954
NA - 99	NA	Mexico	Papaloapan River	Tesechoacan River tributary	S	0	head stream	<10	67.018	ridge	57.035	96.006	110.332	78.937	-14.326	17.069	291.166	FALSE	89.3304		89.3304	589.765	500.435				17.069	9763.9	12528
SA - 0	SA	Brazil	Parana River	Cachoeirinha Stream	M	0	trunk stream	<10	150.1	ridge	335.97	172.719	187.853	161.293	-15.134	11.426	113.727	FALSE	167.593		167.593	342.998	175.405	155.145	0.892148		11.426	1713.74	2523
SA - 1	SA	Peru	Amazon River	Tambo River tributary	S	0	trunk stream	>10	1730.3	ridge	82.67	637.263	600.862	388.713	36.401	248.55	442.618	TRUE	590.439	0.982653	600.862	1850.66	1249.8	1249.8	0.982653	590.439	248.55	25722.9	15898	0.0096626
SA - 10	SA	Bolivia	Amazon River	Rio Grande O Guapay tributary	S	0	head stream	<10	26.951	ridge	120.98	2216.15	2166.8	2063.45	49.348	152.697	142.026	TRUE	2165.38	0.999345	2166.8	2585.32	418.519	418.519	0.999345	2165.38	152.697	6137.3	6695	0.0248802
SA - 100	SA	Bolivia	Amazon River	Rio Grande O Guapay	S	0	trunk stream	>10	56949.3	ridge	92.925	509.452	500.164	476	9.288	33.452	386.903	TRUE	493.124	0.985925	500.164	1424.16	923.997	923.997	0.985925	493.124	33.452	13750.9	22020	0.00243271
SA - 101	SA	Brazil	Rio Paraguacu	Paraguacu River	M	0	trunk stream	>10	1816.5	irregular high ground	50.16	999.982	997.717	320.035	2.265	679.947	175.915	TRUE	871.223	0.873217	997.717	1391.72	394	394	0.873217	871.223	679.947	34487.8	21427	0.0197156
SA - 102	SA	Bolivia	Parana River	Pilcomayo River tributary	S	0	trunk stream	<10	690.2	ridge	101.59	732.309	720.563	703.902	11.746	28.407	265.455	TRUE	726.154	1.00776	720.563	1388.31	667.742	667.742	1.00776	726.154	28.407	6854.1	4873	0.00414453
SA - 103	SA	Bolivia	Amazon River	Parapeti River	S	0	trunk stream	>10	7615.4	ridge	99.255	699.254	666.62	595.6	32.634	103.654	286.666	TRUE	629.318	0.944044	666.62	1330.57	663.948	663.948	0.944044	629.318	103.654	15753.6	34873	0.0065797
SA - 104	SA	Peru	Amazon River	Huallaga River	S	0	trunk stream	>10	47316.1	ridge	100.75	251	249	238.016	2	12.984	161.955	TRUE	246.24	0.988917	249	832.103	583.103	583.103	0.988917	246.24	12.984	18275.4	21979	0.000710463
SA - 105	SA	Peru	Amazon River	Huallaga River	S	0	trunk stream	>10	68923.3	ridge	86.55	189.198	185	179.412	4.198	9.786	423.618	TRUE	182.1	0.984322	185	1264.95	1079.95	1079.95	0.984322	182.1	9.786	24118.8	57399	0.000405742
SA - 106	SA	Bolivia	Amazon River	Tupuani River tributary	S	0	trunk stream	<10	925.7	ridge	76.855	577.335	573.394	518.275	3.941	59.06	198.777	TRUE	548.632	0.956815	573.394	952.312	378.918	378.918	0.956815	548.632	59.06	1962.64	3129	0.0300921
SA - 107	SA	Bolivia	Parana River	Tupiza River tributary	S	0	trunk stream	>10	7613.7	plateau	102.745	3264.33	3255.05	3086.31	9.275	178.012	713.814	TRUE	3226.57	0.991251	3255.05	4333.79	1078.74	1078.74	0.991251	3226.57	178.012	21129	14701	0.00842501
SA - 108	SA	Peru	Amazon River	Madre de Dios River tributary	S	0	trunk stream	<10	510.1	ridge	57.52	607.822	621.967	475.558	-14.145	132.264	316.9	FALSE	574.594		574.594	1202.58	627.986	580.613	0.923833		132.264	7617.8	6279
SA - 109	SA	Peru	Amazon River	Pini Pini River	S	0	trunk stream	>10	5621.2	ridge	78.185	517.576	519.772	471.757	-2.196	45.819	337.271	FALSE	489.592		489.592	1111.38	621.79	591.61	0.941936		45.819	6430.4	12885
SA - 11	SA	Bolivia	Amazon River	Rio Grande O Guapay	S	0	trunk stream	>10	50574.3	ridge	92.115	675.738	677.834	630.555	-2.096	45.183	611.094	FALSE	661.321		661.321	1722.13	1060.81	1044.3	0.975638		45.183	12665	13259
SA - 110	SA	Bolivia	Amazon River	Ichoa River tributary	S	0	trunk stream	<10	785.5	ridge	205.79	293.87	297.937	258.018	-4.067	35.852	182.211	FALSE	278.217		278.217	672.98	394.763	375.043	0.933812		35.852	4390.3	6289
SA - 111	SA	Bolivia	Amazon River	Parapeti River	S	0	trunk stream	>10	4147.8	ridge	63.15	891.613	916.655	869.81	-25.042	21.803	205.971	FALSE	880.413		880.413	1351.61	471.193	434.951			21.803	5710.6	9625
SA - 112	SA	Bolivia	Amazon River	Parapeti River	S	0	trunk stream	>10	1658.8	ridge	133.625	1191.42	1196.53	1072.61	-5.103	118.809	382.2	FALSE	1131.12		1131.12	1992.08	860.951	795.549	0.94534		118.809	11222.7	18687
SA - 113	SA	Colombia	Orinoco River	Upia River	S	0	trunk stream	>10	8431.4	ridge	158.595	279.247	292.161	249.019	-12.914	30.228	216.429	FALSE	265.711		265.711	705.454	439.743	413.293	0.909466		30.228	12006.2	17639
SA - 114	SA	Colombia	Rio Magdalena	Tetuan River	S	0	trunk stream	<10	894.2	ridge	144.115	353.041	363.322	342	-10.281	11.041	155.803	FALSE	349.254		349.254	699.771	350.517	336.449	0.961279		11.041	3528	3970
SA - 115	SA	Peru	Amazon River	Maranon River	S	0	trunk stream	>10	62579.9	irregular high ground	56.125	359.713	361.639	272.394	-1.926	87.319	1008.16	FALSE	337.712		337.712	2153.13	1815.42	1791.49	0.933836		87.319	51626	42679
SA - 116	SA	Bolivia	Amazon River	Parapeti River	S	0	trunk stream	>10	3591.1	ridge	119.97	933.172	935.836	896.297	-2.664	36.875	247.059	FALSE	916.389		916.389	1560.14	643.753	624.306			36.875	12048.7	17992
SA - 117	SA	Colombia	Amazon River	Caqueta River	S	0	trunk stream	>10	4471	irregular high ground	175.205	526.052	560.901	298.526	-34.849	227.526	591.094	FALSE	465.696		465.696	1771.56	1305.87	1210.66	0.830264		227.526	28403.7	24720
SA - 118	SA	Colombia	Rio Magdalena	Uvaso River	S	0	trunk stream	<10	341	plateau - downdip	343.555	2053.55	2137.65	1695.43	-84.1	358.122	360.082	FALSE	1896.66		1896.66	2512.94	616.283	375.289	0.887262		358.122	9703.9	13948
SA - 119	SA	Bolivia	Amazon River	Parapeti River	S	0	trunk stream	>10	5190.7	ridge	108.73	849.42	1053.52	772.04	-204.1	77.38	392.361	FALSE	800.973		800.973	1507.69	706.72	454.173	0.760283		77.38	12557.8	25795
SA - 12	SA	Bolivia	Amazon River	Rio Grande O Guapay tributary	S	0	trunk stream	>10	5103.9	ridge	72.82	1000.76	981.892	934.152	18.872	66.612	373.897	TRUE	964.587	0.982376	981.892	1939.76	957.863	957.863	0.982376	964.587	66.612	8539.3	15215	0.00780064
SA - 120	SA	Colombia	Rio Magdalena	Prado River tributary	S	0	trunk stream	<10	555.9	ridge	321.255	369.454	378.487	361	-9.033	8.454	126.471	FALSE	366.962		366.962	748.149	381.187	369.662	0.969549		8.454	5652.5	5467
SA - 121	SA	Peru	Amazon River	Pozuzo River	S	0	trunk stream	>10	9388.5	ridge	93.26	246.909	252.168	239.805	-5.259	7.104	186.762	FALSE	243.988		243.988	625.713	381.725	373.545	0.96756		7.104	7088.5	9564
SA - 122	SA	Peru	Amazon River	Santiago RIver tributary	S	0	trunk stream	<10	370.9	ridge	102.33	251.693	270.753	205.987	-19.06	45.706	310.371	FALSE	237.989		237.989	798.698	560.709	527.945	0.87899		45.706	8292.5	8157
SA - 123	SA	Peru	Amazon River	Maranon River	S	0	trunk stream	>10	114702	ridge	109.88	164	170.733	151	-6.733	13	427.563	FALSE	156.341		156.341	1147.1	990.757	976.365	0.915702		13	21263.1	41102
SA - 124	SA	Peru	Amazon River	Maranon River tributary	S	0	trunk stream	>10	1059.3	ridge	21.845	532.71	548.732	167.937	-16.022	364.773	385.675	FALSE	424.459		424.459	1507.07	1082.62	958.342	0.773526		364.773	13954.2	13586
SA - 126	SA	Bolivia	Amazon River	Parapeti River	S	0	trunk stream	<10	943.1	ridge	118.915	1291.11	1300.16	1237.07	-9.047	54.043	268.803	FALSE	1269.77		1269.77	1817.43	547.657	517.27	0.976628		54.043	5595.6	7249
SA - 127	SA	Bolivia	Amazon River	Tupuani River tributary	S	0	trunk stream	<10	438.6	ridge	35.755	488.022	528.171	360.548	-40.149	127.474	302.127	FALSE	462.178		462.178	1152.04	689.864	623.871	0.875054		127.474	8295.9	5518
SA - 128	SA	Peru	Amazon River	Tambopata River tributary	S	0	trunk stream	>10	2565.2	ridge	229.46	292.839	305.32	248	-12.481	44.839	487.256	FALSE	283.747		283.747	1136.85	853.104	831.531	0.929342		44.839	11921.5	7931
SA - 129	SA	Brazil	Amazon River	Igarape Fe em Deus	M	0	trunk stream	<10	675.7	ridge	73.605	139.048	140.894	131.007	-1.846	8.041	183.309	FALSE	134.251		134.251	506.76	372.509	365.866	0.952849		8.041	8933.6	17486
SA - 13	SA	Bolivia	Amazon River	Rio Grande O Guapay tributary	S	0	trunk stream	>10	2897.6	ridge	97.505	1313.57	1289.14	1245.69	24.426	67.879	345.19	TRUE	1275.05	0.98907	1289.14	2115.03	825.887	825.887	0.98907	1275.05	67.879	4876.5	9078	0.0139196
SA - 130	SA	Bolivia	Parana River	Caiguami River	S	0	trunk stream	<10	282.8	ridge	140.075	954.141	940.832	815.187	13.309	138.954	139.037	TRUE	905.704	0.962663	940.832	1463.06	522.226	522.226	0.962663	905.704	138.954	9676.7	11066	0.0143596
SA - 131	SA	Chile	Rio Bueno	Bueno River	S	0	trunk stream	>10	14492	ridge	316.075	4.576	6	4.164	-1.424	0.412	247.176	FALSE	4.46492		4.46492	468.512	464.047	462.512	0.744154		0.412	8031	7104
SA - 132	SA	Brazil	Rio Sao Francisco	Urucuia River	M	0	trunk stream	>10	7139.3	ridge	109.025	520.025	522.12	511.391	-2.095	8.634	139.171	FALSE	518.275		518.275	841.672	323.397	319.552	0.992636		8.634	12328.7	8198
SA - 133	SA	Brazil	Rio Tocatins	Parauapebas River	V	0	trunk stream	>10	5231.6	ridge	33.59	180.498	182.769	170.002	-2.271	10.496	220.409	FALSE	174.706		174.706	638.299	463.593	455.53	0.955885		10.496	3951.1	7153
SA - 134	SA	Brazil	Rio Tocatins	Itacaiunas River	V	0	trunk stream	>10	12865.7	ridge	41.62	157.873	163.254	155.527	-5.381	2.346	148.903	FALSE	156.708		156.708	606.911	450.203	443.657			2.346	11025.6	17960
SA - 135	SA	Brazil	Rio Tocatins	Catete River	V	0	trunk stream	>10	1031.4	ridge	44.46	248.859	252.549	248	-3.69	0.859	172.392	FALSE	248.525		248.525	580.129	331.604	327.58	0.984065		0.859	4663.4	5957
SA - 136	SA	Brazil	Amazon River	Branco River	V	0	trunk stream	<10	390.9	ridge	200.395	232.384	238.74	229.32	-6.356	3.064	177.704	FALSE	230.691		230.691	557.664	326.973	318.924	0.966287		3.064	3840.5	6961
SA - 137	SA	Brazil	Amazon River	Igarape do Aleixo	I	0	trunk stream	<10	530.9	ridge	211.865	243.24	251.011	235.004	-7.771	8.236	117.568	FALSE	239.486		239.486	527.096	287.61	276.085	0.954086		8.236	7728	11556
SA - 138	SA	Brazil	Amazon River	Arraias River	V	0	trunk stream	>10	2798.7	ridge	333.035	247.017	258.086	246.958	-11.069	0.059	142.511	FALSE	246.997		246.997	537.467	290.47	279.381	0.957033		0.059	2423.95	2718
SA - 139	SA	Brazil	Amazon River	Itenez O Guapore River	S	0	trunk stream	>10	4195.1	ridge	272.98	221.667	223.008	217.113	-1.341	4.554	127.4	FALSE	219.759		219.759	559.872	340.113	336.864	0.98543		4.554	10176.2	13990
SA - 14	SA	Argentina	Parana River	Rio Grande (Argentina)	S	0	trunk stream	<10	441	ridge	91.52	3594.02	3534.62	3406.11	59.401	187.909	241.882	TRUE	3503.97	0.991329	3534.62	4202.72	668.095	668.095	0.991329	3503.97	187.909	13612	21401	0.0138047
SA - 140	SA	Argentina	Rio Colorado (South America)	(blank)	S	0	trunk stream	>10	6865	ridge	170.645	3177.1	2950.63	2777.11	226.473	399.992	459.114	TRUE	2970.22	1.00664	2950.63	4292.81	1342.19	1342.19	1.00664	2970.22	399.992	26538	45034	0.0150724
SA - 141	SA	Brazil	Amazon River	Sarare River	M	0	trunk stream	>10	2425.9	ridge	302.655	215.141	218.652	215.977	-3.511	-0.836	123.386	FALSE	215.57		215.57	464.317	248.747	245.665	0.985907		-0.836	4536	7645
SA - 142	SA	Brazil	Parana River	(blank)	M	0	trunk stream	<10	634.6	ridge	351.35	782.555	795.754	748.016	-13.199	34.539	176.339	FALSE	767.582		767.582	1103.18	335.6	307.428	0.964597		34.539	2596.7	3693
SA - 143	SA	Brazil	Parana River	Paraguay River tributary	M	0	trunk stream	<10	308.7	ridge	298.815	143.163	149.004	115.63	-5.841	27.533	144.592	FALSE	138.445		138.445	377.287	238.842	228.283	0.929139		27.533	8287	4659
SA - 144	SA	Argentina	Parana River	Hualfui River	I	0	trunk stream	<10	566.6	ridge	99.775	2678	2642.8	2297.23	35.2	380.773	351.85	TRUE	2517.85	0.952719	2642.8	3463.57	820.773	820.773	0.952719	2517.85	380.773	6796.4	9379	0.0560257
SA - 145	SA	Argentina	Parana River	Compuel River	I	0	trunk stream	<10	287.1	irregular high ground	73.355	3382.12	3366.66	2434.07	15.459	948.047	284.281	TRUE	3133.76	0.930822	3366.66	3814.59	447.925	447.925	0.930822	3133.76	948.047	9476.3	8145	0.100044
SA - 146	SA	Argentina	6000040460	(blank)	I	1	trunk stream	<10	587.1	ridge	128.68	3930.03	3897.99	3711.74	32.04	218.294	142.199	TRUE	3864.47	0.991401	3897.99	4264.64	366.648	366.648	0.991401	3864.47	218.294	7300.5	7193	0.0299012
SA - 147	SA	Argentina	Parana River	Angastaco River	S, I	0	trunk stream	>10	2815.3	irregular high ground	67.9	2216.02	2005.19	1859.02	210.829	356.998	432.937	TRUE	2041.16	1.01794	2005.19	3350.7	1345.51	1345.51	1.01794	2041.16	356.998	16265.3	26138	0.0219484
SA - 148	SA	Venezuela	Orinoco River	Caroni River	M	0	trunk stream	>10	23893.2	ridge	359.29	401	398.828	396.659	2.172	4.341	137.089	TRUE	398.015	0.997961	398.828	724.764	325.936	325.936	0.997961	398.015	4.341	6370.5	14373	0.000681422
SA - 149	SA	Brazil	Rio Paraguacu	Cocho River	M	0	trunk stream	>10	1436	ridge	73.665	948.905	901.048	866.637	47.857	82.268	124.267	TRUE	906.731	1.00631	901.048	1191.66	290.615	290.615	1.00631	906.731	82.268	4812.1	8094	0.0170961
SA - 15	SA	Argentina	Parana River	Itiyuro River	S	0	trunk stream	>10	1173.6	ridge	130.125	639.586	585.977	510.328	53.609	129.258	120.205	TRUE	560.808	0.957048	585.977	1154.29	568.309	568.309	0.957048	560.808	129.258	13067.6	26129	0.00989149
SA - 150	SA	Brazil	Rio Sao Francisco	Sao Francisco River tributary	S	0	trunk stream	<10	526.4	ridge	95.38	450.312	447.997	431.038	2.315	19.274	112.031	TRUE	438.636	0.979104	447.997	696.805	248.808	248.808	0.979104	438.636	19.274	7634.2	15173	0.00252469
SA - 151	SA	Brazil	Rio Tocatins	Parana River	M	0	trunk stream	>10	27709.6	irregular high ground	314.17	410.956	390.914	386.076	20.042	24.88	200.363	TRUE	390.325	0.998494	390.914	913.252	522.338	522.338	0.998494	390.325	24.88	18081.1	49188	0.00137602
SA - 152	SA	Brazil	Rio Sao Francisco	Vereda de Mansidao	M, S	0	trunk stream	<10	670.2	ridge	247.265	474.236	480.55	458.434	-6.314	15.802	118.298	FALSE	468.273		468.273	656.513	188.24	175.963			15.802	10039.7	12430
SA - 153	SA	Argentina	Rio Colorado (South America)	Huaco River	S	0	trunk stream	>10	1181.8	ridge	107.44	1115.51	1116.82	954.082	-1.312	161.428	243.726	FALSE	1073.85		1073.85	1565.69	491.835	448.866	0.961525		161.428	17695.4	14981
SA - 154	SA	Bolivia	Amazon River	Parapeti River	S	0	trunk stream	>10	2143	ridge	56.145	980.326	977.249	929.608	3.077	50.718	153.404	TRUE	950.741	0.972875	977.249	1330.71	353.459	353.459	0.972875	950.741	50.718	11374.9	21769	0.00445876
SA - 155	SA	Colombia	Rio Magdalena	Saldana River	S	0	trunk stream	>10	6461.1	irregular high ground	83.87	421.006	415.345	359.211	5.661	61.795	169.033	TRUE	415.143	0.999515	415.345	820.414	405.069	405.069	0.999515	415.143	61.795	17350	5400	0.00356167
SA - 156	SA	Brazil	Rio Sao Francisco	Rio Grande (Brazil)	S	0	trunk stream	>10	76505.4	ridge	78.995	403.591	403.956	403.252	-0.365	0.339	158.828	TRUE	403.442	0.998727	403.956	701.584	297.628	297.628	0.998727	403.442	0.339	6698.3	9683	5.06099e-05
SA - 157	SA	Colombia	Rio Magdalena	Prado River	S	0	trunk stream	>10	1670.3	ridge	297.235	360.996	310.16	301	50.836	59.996	169.441	TRUE	325.66	1.04997	310.16	733.631	423.471	423.471	1.04997	325.66	59.996	7387.2	14275	0.00812162
SA - 158	SA	Argentina	Parana River	Calchaqui River tributary	S	0	trunk stream	<10	381.8	ridge	273.45	2276.08	2113.34	1955.01	162.744	321.071	435.587	TRUE	2181.36	1.03219	2113.34	3064.08	950.747	950.747	1.03219	2181.36	321.071	8768.2	8486	0.0366177
SA - 159	SA	Argentina	Parana River	Calchaqui River tributary	S	0	trunk stream	<10	292.4	ridge	274.72	2400.88	2368.86	2356.71	32.023	44.175	211.423	TRUE	2379.79	1.00461	2368.86	2801.4	432.538	432.538	1.00461	2379.79	44.175	3381.7	5298	0.013063
SA - 16	SA	Colombia	Rio Magdalena	Arcabuco River	S	0	head stream	<10	66.116	ridge	320.915	2897.89	2781.29	2538.99	116.6	358.908	318.793	TRUE	2721.08	0.978351	2781.29	3812.46	1031.17	1031.17	0.978351	2721.08	358.908	9452.4	15277	0.03797
SA - 160	SA	Venezuela	Orinoco River	Caroni River tributary	V, M	0	trunk stream	<10	788.3	ridge	245.385	891.162	826.825	820.483	64.337	70.679	150.089	TRUE	863.602	1.04448	826.825	1292.33	465.509	465.509	1.04448	863.602	70.679	7801.4	9980	0.00905978
SA - 161	SA	Brazil	Parana River	Pirituba River	S	0	trunk stream	<10	266.5	plateau - downdip	174.89	783.003	779.423	734.589	3.58	48.414	137.211	TRUE	779.557	1.00017	779.423	1033.5	254.075	254.075	1.00017	779.557	48.414	9960.88	2326	0.00486041
SA - 162	SA	Chile	Rio Maule	Maule River	M	0	trunk stream	>10	21105.1	irregular high ground	329.07	50.036	8.385	2	41.651	48.036	324.332	TRUE	13.461	1.60536	8.385	574.304	565.919	565.919	1.60536	13.461	48.036	61004	152390	0.000787424
SA - 163	SA	Brazil	Rio Paraguacu	Santo Antonio River	M	0	trunk stream	>10	5805.6	irregular high ground	129.025	631.072	555.175	350.365	75.897	280.707	150.626	TRUE	493.28	0.888513	555.175	1067	511.825	511.825	0.888513	493.28	280.707	27726	44651	0.0101243
SA - 164	SA	Brazil	Rio Paraguacu	Jacuipe River	M	0	trunk stream	>10	2223.5	ridge	113.915	505.005	502.325	473.204	2.68	31.801	152.776	TRUE	492.241	0.979925	502.325	874.746	372.421	372.421	0.979925	492.241	31.801	8004.8	10541	0.00397274
SA - 165	SA	Brazil	Rio Itapicuru	(blank)	M	0	trunk stream	>10	1430.4	ridge	136.965	459.153	453.935	434.1	5.218	25.053	221.406	TRUE	446.796	0.984274	453.935	946.064	492.129	492.129	0.984274	446.796	25.053	9760.2	15794	0.00256685
SA - 166	SA	Brazil	Rio Itapicuru	(blank)	M	0	trunk stream	>10	2006.6	ridge	126.38	406.772	404.795	394.656	1.977	12.116	150.069	TRUE	399.671	0.987342	404.795	753.38	348.585	348.585	0.987342	399.671	12.116	5690.8	10942	0.00212905
SA - 167	SA	Brazil	Rio Itapicuru	(blank)	M	0	trunk stream	<10	681.3	ridge	151	496.041	496.299	415.594	-0.258	80.447	218.746	TRUE	476.043	0.959185	496.299	911.909	415.61	415.61	0.959185	476.043	80.447	11067.2	9026	0.00726896
SA - 168	SA	Brazil	Rio Sao Francisco	Corrego Sumidouro	M	0	trunk stream	<10	505.5	ridge	243.45	671.942	662.67	594.972	9.272	76.97	175.253	TRUE	637.686	0.962298	662.67	923.574	260.904	260.904	0.962298	637.686	76.97	2308.7	3371	0.0333391
SA - 169	SA	Brazil	Rio Itapicuru	Riacho do Aipim	M	0	trunk stream	<10	534.8	ridge	171.665	537.502	526.021	469.448	11.481	68.054	139.476	TRUE	513.289	0.975796	526.021	919.954	393.933	393.933	0.975796	513.289	68.054	10476	12228	0.00649618
SA - 17	SA	Bolivia	Amazon River	Madre de Dios River tributary	S	0	head stream	<10	103.87	ridge	222.37	428.469	403.405	351.996	25.064	76.473	235.852	TRUE	408.372	1.01231	403.405	902.786	499.381	499.381	1.01231	408.372	76.473	4221	3639	0.0181173
SA - 170	SA	Brazil	Rio Itapicuru	Itapicuru River	M	0	trunk stream	<10	566.6	ridge	138.99	605.07	541.188	508.767	63.882	96.303	178.432	TRUE	546.696	1.01018	541.188	1098.84	557.653	557.653	1.01018	546.696	96.303	10567.9	21016	0.00911278
SA - 171	SA	Brazil	Rio Sao Francisco	Riacho Bazua	S	0	trunk stream	>10	1477.8	ridge	386.485	449.009	432.083	411.678	16.926	37.331	213.14	TRUE	431.196	0.997947	432.083	846.981	414.898	414.898	0.997947	431.196	37.331	13523.9	21172	0.00276037
SA - 172	SA	Brazil	Amazon River	Paru River	S	0	trunk stream	>10	34018.2	plateau	184.53	105	74.099	55	30.901	50	279.037	TRUE	89.6636	1.21005	74.099	655.576	581.477	581.477	1.21005	89.6636	50	37072	37307	0.00134873
SA - 173	SA	Brazil	Amazon River	Jari River	S	0	trunk stream	>10	47390	plateau	182.42	60.634	41	31	19.634	29.634	139.812	TRUE	50.2654	1.22598	41	491.97	450.97	450.97	1.22598	50.2654	29.634	29958	34390	0.000989185
SA - 174	SA	Brazil	Amazon River	Maicuru River	S	0	trunk stream	>10	10160.2	irregular high ground	200.515	208.907	116.344	36.784	92.563	172.123	135.747	TRUE	135.922	1.16828	116.344	687.967	571.623	571.623	1.16828	135.922	172.123	31505	43830	0.00546336
SA - 175	SA	Brazil	Amazon River	Sarare River	M	0	trunk stream	>10	2425.9	ridge	221.27	220.194	219.557	215.442	0.637	4.752	154.109	TRUE	218.129	0.993495	219.557	532.205	312.648	312.648	0.993495	218.129	4.752	4652.4	6633	0.00102141
SA - 176	SA	Brazil	Rio Tocatins	Corrente River	M	0	trunk stream	>10	4093	ridge	262.935	508.769	501.477	487.077	7.292	21.692	235.564	TRUE	500.108	0.99727	501.477	966.17	464.693	464.693	0.99727	500.108	21.692	14189.5	18588	0.00152874
SA - 177	SA	Brazil	Rio Sao Francisco	Jeguitai River	M	0	trunk stream	>10	6678.8	ridge	287.64	563.071	558.123	495.811	4.948	67.26	233.209	TRUE	545.384	0.977176	558.123	950.188	392.065	392.065	0.977176	545.384	67.26	13243.4	11426	0.00507876
SA - 178	SA	Brazil	Rio Sao Francisco	Rio Verde	M	0	trunk stream	>10	1785.9	ridge	75.585	519.042	520	476.861	-0.958	42.181	221.084	TRUE	500.275	0.962067	520	879.424	359.424	359.424	0.962067	500.275	42.181	4801.1	7008	0.00878569
SA - 179	SA	Brazil	Rio Parnaiba	Poti River	M	0	trunk stream	>10	10478.9	plateau - downdip	293.845	253.599	241.287	185.349	12.312	68.25	284.24	TRUE	233.489	0.96768	241.287	772.231	530.944	530.944	0.96768	233.489	68.25	60399	58388	0.00112999
SA - 18	SA	Colombia	Rio Magdalena	Leiva River tributary	S	0	head stream	<10	147.13	ridge	350.17	2582.24	2551.31	2275.7	30.931	306.547	104.238	TRUE	2465.27	0.966277	2551.31	2791.81	240.496	240.496	0.966277	2465.27	306.547	4505.9	5641	0.0680324
SA - 180	SA	Brazil	Rio Sao Francisco	Rio Grande (Brazil)	S	0	trunk stream	>10	69414.5	ridge	82.62	409.961	408.107	410	1.854	-0.039	175.223	TRUE	409.983	1.0046	408.107	693.128	285.021	285.021	1.0046	409.983	-0.039	5908.3	10898	-6.60088e-06
SA - 181	SA	Brazil	Rio Sao Francisco	Riacho Negro	S	0	trunk stream	>10	1370.6	ridge	54.595	432	432.641	425.808	-0.641	6.192	211.679	TRUE	428.202	0.989741	432.641	746.758	314.117	314.117	0.989741	428.202	6.192	6590.2	13261	0.000939577
SA - 182	SA	Brazil	Rio Tocatins	Itacaiunas River	V	0	trunk stream	>10	8501	ridge	201.48	191.887	189.349	186.107	2.538	5.78	209.525	TRUE	188.732	0.996741	189.349	574.993	385.644	385.644	0.996741	188.732	5.78	8067	14447	0.000716499
SA - 183	SA	Brazil	Amazon River	Juari River	V	0	trunk stream	>10	2317.5	ridge	221.455	246.439	246.862	237	-0.423	9.439	115.807	TRUE	241.598	0.978677	246.862	519.98	273.118	273.118	0.978677	241.598	9.439	4615.7	7766	0.00204498
SA - 184	SA	Brazil	Amazon River	Cagado River	M	0	trunk stream	<10	480.2	ridge	260.53	275.609	273.279	262.034	2.33	13.575	108.544	TRUE	268.311	0.981822	273.279	544.919	271.64	271.64	0.981822	268.311	13.575	3799.3	6701	0.00357303
SA - 185	SA	Argentina	Rio Colorado (South America)	San Juan River (Argentina)	S	0	trunk stream	>10	22357.4	irregular high ground	111.345	1335.68	1244.28	826.63	91.399	509.053	1309.74	TRUE	1174.4	0.943835	1244.28	4004.66	2760.38	2760.38	0.943835	1174.4	509.053	67323	69979	0.00756135
SA - 186	SA	Argentina	Rio Negro (Golfo San Matias)	Tralalhue River	V	0	trunk stream	<10	917.8	ridge	85.715	922.861	893.463	839.665	29.398	83.196	330.589	TRUE	888.372	0.994302	893.463	1512.25	618.784	618.784	0.994302	888.372	83.196	5175.3	7039	0.0160756
SA - 187	SA	Brazil	Parana River	Iapo River	S	0	trunk stream	>10	2219.5	plateau - downdip	346.91	957.083	908.588	721.198	48.495	235.885	117.858	TRUE	866.01	0.953139	908.588	1263.62	355.033	355.033	0.953139	866.01	235.885	33153	41993	0.00711504
SA - 188	SA	Brazil	Rio Sao Francisco	Rio Verde tributary	M	0	trunk stream	<10	413.8	ridge	90.21	547.334	523.825	491.591	23.509	55.743	180.909	TRUE	534.644	1.02065	523.825	836.112	312.287	312.287	1.02065	534.644	55.743	6946.4	5188	0.00802473
SA - 189	SA	Brazil	Parana River	Jaguarialva River	M	0	trunk stream	<10	810.4	plateau - downdip	385.965	883.045	854.467	812.262	28.578	70.783	160.183	TRUE	862.719	1.00966	854.467	1216.62	362.149	362.149	1.00966	862.719	70.783	13729.2	12935	0.00515565
SA - 19	SA	Bolivia	Amazon River	Parapeti River tributary	S	0	head stream	<10	124.1	ridge	92.975	923.005	886.206	787.531	36.799	135.474	237.707	TRUE	868.59	0.980122	886.206	1524.95	638.745	638.745	0.980122	868.59	135.474	8880.6	11703	0.0152551
SA - 190	SA	Brazil	Parana River	Salobra River	M	0	trunk stream	<10	976.3	ridge	59.46	128.46	127.943	122.09	0.517	6.37	114.98	TRUE	125.73	0.982703	127.943	420.489	292.546	292.546	0.982703	125.73	6.37	11621.4	16340	0.000548127
SA - 191	SA	Brazil	Rio Tocatins	Ribeirao Aguas Claras	M	0	trunk stream	<10	569.5	plateau	24.155	184.446	172.984	169.139	11.462	15.307	164.86	TRUE	172.993	1.00005	172.984	591.588	418.604	418.604	1.00005	172.993	15.307	17164.2	42135	0.000891798
SA - 192	SA	Chile	Rio Bio Bio	Rehue River	S	0	trunk stream	<10	792.3	ridge	36.35	113.434	113.017	83.007	0.417	30.427	202.292	TRUE	105.84	0.936499	113.017	556.193	443.176	443.176	0.936499	105.84	30.427	21006.6	17200	0.00144845
SA - 193	SA	Argentina	6000040460	Los Nichos River	S	1	trunk stream	<10	285.8	ridge	95	1335.2	1220.6	1016.44	114.598	318.758	98.43	TRUE	1236.88	1.01334	1220.6	1761.98	541.376	541.376	1.01334	1236.88	318.758	6157.8	6231	0.0517649
SA - 194	SA	Colombia	Rio Magdalena	Magdalena River	S	0	trunk stream	>10	54534.9	ridge	380.74	192	192.25	190.177	-0.25	1.823	230.754	TRUE	190.861	0.992775	192.25	606.568	414.318	414.318	0.992775	190.861	1.823	5478.1	11229	0.00033278
SA - 195	SA	Peru	Amazon River	Huallaga River	S	0	trunk stream	>10	30000.5	ridge	78.585	366.352	356.145	308.964	10.207	57.388	439.375	TRUE	339.421	0.953043	356.145	1152.02	795.873	795.873	0.953043	339.421	57.388	15970.3	24588	0.00359342
SA - 196	SA	Bolivia	Amazon River	Tupuani River	S	0	trunk stream	>10	70209.7	ridge	16.42	211	205	195.506	6	15.494	299.056	TRUE	200.357	0.977351	205	807.003	602.003	602.003	0.977351	200.357	15.494	19706.9	44414	0.000786222
SA - 197	SA	Peru	Amazon River	Huallaga River tributary	S	0	trunk stream	>10	3049	ridge	311.19	728.667	727.141	720.16	1.526	8.507	388.915	TRUE	726.15	0.998637	727.141	1475.47	748.332	748.332	0.998637	726.15	8.507	11022.7	10700	0.000771771
SA - 198	SA	Bolivia	Parana River	Tupiza River tributary	S	0	trunk stream	>10	8658.6	ridge	120.025	3094.15	3040.86	2971.36	53.292	122.787	564.529	TRUE	3023.04	0.99414	3040.86	4074.18	1033.32	1033.32	0.99414	3023.04	122.787	17993.4	34188	0.006824
SA - 199	SA	Ecuador	Amazon River	Represa de Agoyan	S	0	trunk stream	>10	8357.1	irregular high ground	119.935	2049.23	1662.77	981.549	386.459	1067.68	527.133	TRUE	1792.4	1.07796	1662.77	3948.35	2285.58	2285.58	1.07796	1792.4	1067.68	55024	43425	0.0194039
SA - 2	SA	Brazil	Rio Paraguacu	Cocho River	M	0	trunk stream	>10	3010.4	ridge	67.86	793.291	754.601	708.026	38.69	85.265	133.394	TRUE	744.157	0.98616	754.601	1069.26	314.657	314.657	0.98616	744.157	85.265	11638.1	22002	0.00732637
SA - 20	SA	Argentina	Parana River	Lavayan River tributary	S	0	head stream	<10	106.12	ridge	355.2	1416.61	1285.8	898.906	130.817	517.708	279.145	TRUE	1252.03	0.973742	1285.8	2115.29	829.495	829.495	0.973742	1252.03	517.708	8795.2	9173	0.0588626
SA - 200	SA	Bolivia	Amazon River	Madre de Dios River tributary	S	0	trunk stream	<10	392.1	ridge	37.1	289.633	279.191	260.128	10.442	29.505	122.495	TRUE	278.411	0.997205	279.191	565.101	285.91	285.91	0.997205	278.411	29.505	8388.5	10468	0.00351732
SA - 201	SA	Bolivia	Amazon River	Tupuani River	S	0	trunk stream	>10	70371.7	ridge	396.875	196	194	192	2	4	208.278	TRUE	193.799	0.998963	194	644.549	450.549	450.549	0.998963	193.799	4	4511.2	8145	0.000886682
SA - 202	SA	Peru	Amazon River	Huallaga River tributary	S	0	trunk stream	>10	13927.1	ridge	62.61	289.724	284.285	264.725	5.439	24.999	245.465	TRUE	279.601	0.983524	284.285	947.6	663.315	663.315	0.983524	279.601	24.999	11435.5	15192	0.00218609
SA - 203	SA	Bolivia	Parana River	Pilcomayo River tributary	S	0	trunk stream	>10	18109.1	irregular high ground	145.045	2505.97	2395.9	2277.78	110.064	228.18	363.116	TRUE	2373	0.990442	2395.9	3753.02	1357.12	1357.12	0.990442	2373	228.18	36649	70064	0.00622609
SA - 204	SA	Peru	Amazon River	Huallaga River tributary	S	0	trunk stream	>10	4007.1	ridge	332.315	716.425	619.048	361.143	97.377	355.282	328.175	TRUE	511.674	0.826551	619.048	1491.22	872.176	872.176	0.826551	511.674	355.282	13489.4	25505	0.0263379
SA - 205	SA	Peru	Amazon River	Inanbari River	S	0	trunk stream	>10	18390.7	ridge	29.385	399.991	351.24	312	48.751	87.991	110.089	TRUE	363.047	1.03361	351.24	875.231	523.991	523.991	1.03361	363.047	87.991	16215.8	22337	0.00542625
SA - 206	SA	Bolivia	Amazon River	Rio Grande O Guapay	S	0	trunk stream	>10	52362.5	ridge	105.515	594.154	582.98	508.017	11.174	86.137	694.423	TRUE	571.61	0.980497	582.98	1937.74	1354.76	1354.76	0.980497	571.61	86.137	20703.6	17777	0.00416048
SA - 207	SA	Bolivia	Amazon River	Tupuani River tributary	S	0	trunk stream	>10	30508.8	ridge	25.165	343	328.32	342.989	14.68	0.011	449.646	TRUE	342.992	1.04469	328.32	1132.84	804.521	804.521	1.04469	342.992	0.011	10724.4	26859	1.0257e-06
SA - 208	SA	Bolivia	Parana River	Kakina River	S	0	trunk stream	<10	265.3	ridge	368.47	3577.6	3541.35	3423.88	36.25	153.724	259.267	TRUE	3514.53	0.992427	3541.35	4009.41	468.052	468.052	0.992427	3514.53	153.724	7577.3	10199	0.0202874
SA - 209	SA	Peru	Rio Tumbes	Puyango River	S	0	trunk stream	>10	4478.8	ridge	364.73	159.771	130.203	77.594	29.568	82.177	421.702	TRUE	125.28	0.962186	130.203	917.961	787.758	787.758	0.962186	125.28	82.177	16664.6	22948	0.00493123
SA - 21	SA	Argentina	Parana River	Santa Rita Rivertributary	S	0	head stream	<10	41.253	ridge	323.355	1454.9	1348.98	1200.95	105.92	253.948	162.105	TRUE	1302.03	0.9652	1348.98	1910.25	561.276	561.276	0.9652	1302.03	253.948	4664.5	9212	0.0544427
SA - 210	SA	Argentina	Parana River	Las Conchas River	S	0	trunk stream	>10	22813.2	ridge	61.58	1560.76	1485.91	1093.05	74.842	467.708	605.029	TRUE	1424.27	0.958515	1485.91	3289.41	1803.5	1803.5	0.958515	1424.27	467.708	59301	56774	0.00788702
SA - 211	SA	Bolivia	Amazon River	Ichoa River tributary	S	0	trunk stream	>10	1412	ridge	24.815	321	316.918	288.026	4.082	32.974	249.022	TRUE	306.983	0.96865	316.918	771.595	454.677	454.677	0.96865	306.983	32.974	4556.8	6355	0.00723622
SA - 212	SA	Colombia	Rio Magdalena	Luisa River	S	0	trunk stream	<10	278.9	ridge	142.97	828.596	752.732	619.43	75.864	209.166	351.089	TRUE	766.774	1.01865	752.732	1696.73	944	944	1.01865	766.774	209.166	10269.2	9958	0.0203683
SA - 213	SA	Argentina	Parana River	Horcoes River tributary	S	0	trunk stream	>10	1028.1	ridge	130.74	1234.09	1197.65	941.435	36.439	292.654	519.658	TRUE	1136.28	0.94876	1197.65	2313.2	1115.55	1115.55	0.94876	1136.28	292.654	17416.8	19097	0.016803
SA - 214	SA	Bolivia	Amazon River	Rio Grande O Guapay tributary	S	0	trunk stream	>10	1286.6	ridge	86.345	786.087	784.686	700.798	1.401	85.289	425.392	TRUE	753.295	0.959996	784.686	1531.64	746.953	746.953	0.959996	753.295	85.289	5907.2	7451	0.0144381
SA - 215	SA	Venezuela	Rio Guaire	Guaire River	M	0	trunk stream	>10	3935.9	irregular high ground	119.635	128.843	84.562	44.439	44.281	84.404	224.06	TRUE	83.6848	0.989627	84.562	771.335	686.773	686.773	0.989627	83.6848	84.404	32720	57435	0.00257958
SA - 216	SA	Bolivia	Parana River	(blank)	S	0	trunk stream	>10	3501.8	ridge	144.055	1674.94	1519.6	1026.86	155.346	648.081	391.137	TRUE	1320.73	0.869132	1519.6	2860.04	1340.44	1340.44	0.869132	1320.73	648.081	30619	54906	0.021166
SA - 217	SA	Bolivia, Argentina	Parana River	Bermejo River	S	0	trunk stream	>10	4542.9	ridge	163.095	652.211	580.023	386.104	72.188	266.107	424.538	TRUE	559.311	0.964292	580.023	1446.12	866.1	866.1	0.964292	559.311	266.107	34087	39042	0.0078067
SA - 218	SA	Colombia	Orinoco River	Tocaria River	S	0	trunk stream	>10	1474.5	ridge	162.01	297.416	284.246	247.13	13.17	50.286	246.752	TRUE	278.716	0.980546	284.246	740.787	456.541	456.541	0.980546	278.716	50.286	8543.6	10423	0.00588581
SA - 219	SA	Bolivia	Parana River	Pilcomayo River tributary	S	0	trunk stream	<10	316.3	ridge	113.465	602.186	595.524	544.376	6.662	57.81	134.698	TRUE	561.033	0.942082	595.524	921.619	326.095	326.095	0.942082	561.033	57.81	5183.1	12105	0.0111536
SA - 22	SA	Argentina	Parana River	Dorado O Colorado River	S	0	head stream	<10	86.911	ridge	136.72	916.452	876.837	740.51	39.615	175.942	161.984	TRUE	855.643	0.975829	876.837	1383.11	506.27	506.27	0.975829	855.643	175.942	4428.3	5021	0.0397313
SA - 220	SA	Bolivia	Parana River	Tincuya River tributary	S	0	trunk stream	<10	614.4	ridge	303.255	3475.45	3299.36	2938.7	176.086	536.75	273.506	TRUE	3188.14	0.966291	3299.36	4235.85	936.488	936.488	0.966291	3188.14	536.75	9283.2	16303	0.0578195
SA - 221	SA	Argentina	Parana River	Yocoraite River	S	0	trunk stream	<10	833.8	irregular high ground	144.225	3311.24	3197.89	2949.82	113.349	361.416	553.178	TRUE	3212.76	1.00465	3197.89	4686.59	1488.7	1488.7	1.00465	3212.76	361.416	15812.5	14136	0.0228563
SA - 222	SA	Colombia	Orinoco River	Charate River	S	0	trunk stream	<10	456.7	ridge	140.035	350.002	313.501	275	36.501	75.002	145.316	TRUE	321.72	1.02622	313.501	982.503	669.002	669.002	1.02622	321.72	75.002	6142.1	7599	0.0122111
SA - 223	SA	Bolivia	6000040470	(blank)	S	1	trunk stream	<10	386.4	ridge	271.28	3947.7	3894.91	3795.2	52.792	152.504	292.794	TRUE	3869.83	0.993562	3894.91	4605.57	710.659	710.659	0.993562	3869.83	152.504	7771.7	13019	0.019623
SA - 224	SA	Colombia	Orinoco River	Unete River	S	0	trunk stream	<10	256.3	ridge	172.71	349.827	305.597	267.331	44.23	82.496	227.941	TRUE	308.729	1.01025	305.597	965.422	659.825	659.825	1.01025	308.729	82.496	8721.2	14254	0.00945925
SA - 225	SA	Colombia	Orinoco River	Guavio River	S	0	trunk stream	>10	4715.8	ridge	125.65	382.465	375.439	321.019	7.026	61.446	437.675	TRUE	348.312	0.927745	375.439	1170.05	794.611	794.611	0.927745	348.312	61.446	14789.2	26969	0.00415479
SA - 226	SA	Colombia	Rio Magdalena	Sumapaz River	S	0	trunk stream	<10	273.6	ridge	340.015	271.686	265.309	264.618	6.377	7.068	161.186	TRUE	268.091	1.01049	265.309	645.05	379.741	379.741	1.01049	268.091	7.068	5854.5	9768	0.00120728
SA - 227	SA	Colombia	Orinoco River	Cravo Sur River	S	0	trunk stream	>10	1153	ridge	157.755	384.383	368.608	327.845	15.775	56.538	202.154	TRUE	357.495	0.969852	368.608	877.213	508.605	508.605	0.969852	357.495	56.538	4979.3	7769	0.0113546
SA - 228	SA	Bolivia	Parana River	(blank)	S	0	trunk stream	<10	527.9	ridge	126.515	3153.02	3124.67	3062.2	28.348	90.816	195.589	TRUE	3106.81	0.994284	3124.67	3499.71	375.041	375.041	0.994284	3106.81	90.816	3799.9	6344	0.0238996
SA - 229	SA	Bolivia	Parana River	(blank)	S	0	head stream	<10	23.279	ridge	293.855	1111.55	1057.51	948.224	54.039	163.322	115.657	TRUE	1061.43	1.00371	1057.51	1455.59	398.078	398.078	1.00371	1061.43	163.322	3147.18	3169	0.0518947
SA - 23	SA	Argentina	Parana River	Rio Del Pelicano	S	0	head stream	<10	122.62	ridge	155.62	802.004	785.311	741.007	16.693	60.997	111.899	TRUE	777.78	0.99041	785.311	1079.1	293.788	293.788	0.99041	777.78	60.997	4400.8	5734	0.0138604
SA - 230	SA	Colombia	Rio Magdalena	(blank)	S	0	head stream	<10	62.811	ridge	99.885	860.145	618.278	574.007	241.867	286.138	135.123	TRUE	676.461	1.0941	618.278	1352.29	734.008	734.008	1.0941	676.461	286.138	4438.4	9348	0.0644687
SA - 231	SA	Bolivia	Parana River	(blank)	S	0	trunk stream	>10	1590.4	ridge	161.07	1813.35	1800.89	1748.04	12.454	65.305	195.854	TRUE	1781.51	0.989238	1800.89	2232.77	431.878	431.878	0.989238	1781.51	65.305	5738.9	9179	0.0113794
SA - 232	SA	Bolivia	Amazon River	Tupuani River	S	0	trunk stream	>10	55050.1	ridge	41.8	278.148	287.055	245	-8.907	33.148	619.349	FALSE	264.353		264.353	1275.54	1011.18	988.48	0.920913		33.148	23666.4	32314
SA - 24	SA	Brazil	Parana River	Ribeira da Costa tributary	M	0	head stream	<10	76.899	ridge	284.47	209.146	209.87	162.632	-0.724	46.514	143.298	TRUE	196.023	0.934023	209.87	461.513	251.643	251.643	0.934023	196.023	46.514	3912.5	3622	0.0118886
SA - 25	SA	Peru	Amazon River	Madre de Dios River tributary	S	0	head stream	<10	30.113	ridge	43.7	460.654	471.214	420.939	-10.56	39.715	111.294	FALSE	439.612		439.612	653.583	213.971	182.369			39.715	1914.99	3329
SA - 26	SA	Bolivia	Parana River	Quadalquivir River tributary	S	0	head stream	<10	147.88	ridge	280.34	2163.45	2124.99	2085.33	38.463	78.118	163.296	TRUE	2132.23	1.00341	2124.99	2597.38	472.389	472.389	1.00341	2132.23	78.118	3269.2	4287	0.0238951
SA - 27	SA	Peru	Amazon River	Morono RIver tributary	S	0	head stream	<10	55.817	ridge	101.075	248.443	252.176	207.214	-3.733	41.229	164.28	FALSE	241.18		241.18	489.629	248.449	237.453	0.956396		41.229	4380.47	2532
SA - 28	SA	Brazil	Parana River	(blank)	M	0	head stream	<10	18.961	ridge	128.635	265.203	269.247	231.05	-4.044	34.153	128.747	FALSE	251.685		251.685	447.979	196.294	178.732			34.153	1804.93	2344
SA - 29	SA	Brazil	Mar Pequeno	Mar Pequeno tributary	S	0	head stream	<10	76.469	ridge	164.95	17.74	22.461	3.03	-4.721	14.71	244.961	FALSE	12.0273		12.0273	612.97	600.943	590.509	0.535474		14.71	7830.7	9977
SA - 3	SA	Brazil	Rio Paraguacu	Sao Jose River	M	0	head stream	<10	34.541	ridge	78.785	844.617	843.398	776.61	1.219	68.007	105.175	TRUE	825.745	0.97907	843.398	1072.24	228.84	228.84	0.97907	825.745	68.007	3362.89	3062	0.0202228
SA - 30	SA	Brazil	Amazon River	Igarape do Bom Jardim tributary	M	0	head stream	<10	51.804	ridge	100.545	245.492	247.333	213.519	-1.841	31.973	125.987	FALSE	235.969		235.969	475.034	239.065	227.701	0.954053		31.973	5385.6	5263
SA - 31	SA	Venezuela	Orinoco River	Paragua River tributary	M	0	head stream	<10	201.43	ridge	218.735	314.452	315.658	304.008	-1.206	10.444	98.373	FALSE	308.621		308.621	536.611	227.99	220.953	0.977705		10.444	2727.3	4996
SA - 32	SA	Argentina	Rio Colorado (South America)	(blank)	S	0	head stream	<10	62.299	ridge	158.56	1033.63	1027.12	963.79	6.509	69.843	112.957	TRUE	1005.89	0.97933	1027.12	1287.43	260.306	260.306	0.97933	1005.89	69.843	5813.1	7575	0.0120148
SA - 33	SA	Peru	Amazon River	Morono RIver tributary	S	0	head stream	<10	52.28	ridge	130.295	307.439	299.744	241.47	7.695	65.969	110.42	TRUE	293.237	0.97829	299.744	531.982	232.238	232.238	0.97829	293.237	65.969	6564.2	4636	0.0100498
SA - 34	SA	Peru	Amazon River	Huallaga River tributary	S	0	head stream	<10	120.31	ridge	86.715	526.396	411.502	270.791	114.894	255.605	195.039	TRUE	467.287	1.13556	411.502	954.74	543.238	543.238	1.13556	467.287	255.605	10022.8	7604	0.0255024
SA - 35	SA	Colombia	Rio Magdalena	Cane River	S	0	head stream	<10	61.155	ridge	305.9	2842.12	2696.63	2259.46	145.498	582.667	257.97	TRUE	2637.87	0.97821	2696.63	3712.39	1015.76	1015.76	0.97821	2637.87	582.667	10512.1	12090	0.0554282
SA - 36	SA	Bolivia	Amazon River	Rio Grande O Guapay tributary	S	0	head stream	<10	104.52	ridge	99.665	992.743	1014.05	898.502	-21.304	94.241	192.81	FALSE	968.037		968.037	1346.14	378.108	332.098	0.954627		94.241	5905.5	5079
SA - 37	SA	Chile	Rio Maule	Reloca River	M	0	head stream	<10	234.57	irregular high ground	324.58	151.766	73.733	18.343	78.033	133.423	174.514	TRUE	69.0819	0.93692	73.733	467.956	394.223	394.223	0.93692	69.0819	133.423	27808	56539	0.00479801
SA - 38	SA	Brazil	Parana River	Corrego Cachoeirinha	M	0	head stream	<10	18.528	ridge	315.405	240.923	230.767	207.12	10.156	33.803	117.939	TRUE	227.834	0.987289	230.767	507.38	276.613	276.613	0.987289	227.834	33.803	1547.87	1966	0.0218384
SA - 39	SA	Bolivia	Amazon River	Madidi River tributary	S	0	head stream	<10	101.38	ridge	60.655	532.206	499.897	444.266	32.309	87.94	171.682	TRUE	501.147	1.0025	499.897	866.564	366.667	366.667	1.0025	501.147	87.94	4466.5	5176	0.0196888
SA - 4	SA	Colombia	Rio Magdalena	Quebrada Fucha	S	0	trunk stream	<10	432.6	ridge	334.425	2655.7	2645.63	2614.19	10.07	41.511	177.215	TRUE	2634.17	0.99567	2645.63	2977.79	332.161	332.161	0.99567	2634.17	41.511	4880.5	8303	0.00850548
SA - 40	SA	Bolivia	Amazon River	Rio Grande O Guapay tributary	S	0	head stream	<10	120.27	ridge	106.585	1022.55	1004.11	824.574	18.437	197.972	274.347	TRUE	971.243	0.967268	1004.11	1562.06	557.951	557.951	0.967268	971.243	197.972	7206	6127	0.0274732
SA - 41	SA	Bolivia	Amazon River	Medidi River tributary	S	0	head stream	<10	144.06	ridge	36.405	359.954	344.395	278.328	15.559	81.626	327.689	TRUE	334.134	0.970206	344.395	953.288	608.893	608.893	0.970206	334.134	81.626	10313.9	10704	0.00791417
SA - 42	SA	Bolivia	Amazon River	(blank)	S	0	head stream	<10	32.648	ridge	40.225	374.989	332.045	264.929	42.944	110.06	159.63	TRUE	333.919	1.00564	332.045	760.037	427.992	427.992	1.00564	333.919	110.06	6126.8	7501	0.0179637
SA - 43	SA	Bolivia	Amazon River	(blank)	S	0	head stream	<10	88.371	ridge	100.2	338.477	324.239	276.363	14.238	62.114	144.538	TRUE	309.314	0.95397	324.239	695.966	371.727	371.727	0.95397	309.314	62.114	6499.2	10011	0.00955718
SA - 44	SA	Bolivia	Amazon River	Tupuani River tributary	S	0	head stream	<10	135.55	ridge	53.34	519.487	402.673	280.678	116.814	238.809	282.381	TRUE	403.217	1.00135	402.673	1110	707.326	707.326	1.00135	403.217	238.809	6872.6	10978	0.034748
SA - 45	SA	Colombia	Rio Magdalena	Bache River tributary	S	0	head stream	<10	108.82	ridge	114.54	574.013	539.384	457.469	34.629	116.544	175.185	TRUE	555.556	1.02998	539.384	929.086	389.702	389.702	1.02998	555.556	116.544	6247.49	3246	0.0186545
SA - 46	SA	Peru	Amazon River	Saposoa River tributary	S	0	head stream	<10	159.95	ridge	101.99	607.862	512.981	330.122	94.881	277.74	257.708	TRUE	436.822	0.851537	512.981	1136.76	623.779	623.779	0.851537	436.822	277.74	5715.9	11548	0.0485908
SA - 47	SA	Peru	Amazon River	Moranon River tributary	S	0	head stream	<10	158.06	ridge	132.11	407.174	389.22	306.547	17.954	100.627	333.712	TRUE	363.303	0.933414	389.22	1098.51	709.289	709.289	0.933414	363.303	100.627	5742.8	8214	0.0175223
SA - 48	SA	Bolivia	Parana River	Rio Grande O Guapay tributary	S	0	head stream	<10	188.61	ridge	74.345	3010.52	2924.67	2805.05	85.856	205.476	177.165	TRUE	2916.68	0.99727	2924.67	3511.26	586.589	586.589	0.99727	2916.68	205.476	10152.1	15211	0.0202398
SA - 49	SA	Bolivia	Amazon River	Parapeti River tributary	S	0	head stream	<10	152.3	ridge	132.775	915.351	858.312	788.157	57.039	127.194	309.928	TRUE	856.308	0.997665	858.312	1524.13	665.82	665.82	0.997665	856.308	127.194	8349	12715	0.0152346
SA - 5	SA	Colombia	Rio Magdalena	Quebrada Goloso	S	0	trunk stream	>10	2779	ridge	323.61	434.337	442.38	420	-8.043	14.337	120.571	FALSE	426.385		426.385	670.996	244.611	228.616	0.963843		14.337	2905.9	5288
SA - 50	SA	Colombia	Rio Magdalena	Prado River tributary	S	0	head stream	<10	63.549	ridge	332.485	360.352	361	361	-0.648	-0.648	138.1	TRUE	360.604	0.998902	361	591.756	230.756	230.756	0.998902	360.604	-0.648	2175.1	2771	-0.000297917
SA - 51	SA	Peru	Amazon River	Huallaga River	S	0	trunk stream	>10	30545.1	ridge	54.055	312.721	288.085	285	24.636	27.721	149.353	TRUE	292.012	1.01363	288.085	734.617	446.532	446.532	1.01363	292.012	27.721	5103.6	12509	0.00543166
SA - 52	SA	Peru	Amazon River	Huallaga River tributary	S	0	head stream	<10	79.775	ridge	86.745	326.855	347.975	285	-21.12	41.855	167.8	FALSE	311.544		311.544	676.146	364.602	328.171	0.895306		41.855	4941.4	5930
SA - 53	SA	Peru	Amazon River	Inanbari River tributary	S	0	head stream	<10	75.186	ridge	195.895	533.555	698.431	440.76	-164.876	92.795	214.826	FALSE	497.992		497.992	890.209	392.217	191.778	0.713016		92.795	6270	7883
SA - 54	SA	Peru	Amazon River	Madre de Dios River tributary	S	0	head stream	<10	79.149	ridge	48.815	433.749	461.951	432.667	-28.202	1.082	138.126	FALSE	433.268		433.268	638.767	205.499	176.816	0.93791		1.082	3303.4	4815
SA - 55	SA	Colombia	Rio Magdalena	Saldana River tributary	S	0	head stream	<10	27.32	ridge	129.26	398.844	415.027	379.013	-16.183	19.831	149.981	FALSE	388.777		388.777	704.397	315.62	289.37	0.936752		19.831	2282	3800
SA - 56	SA	Brazil	Rio Sao Francisco	Rio Verde tributary	M	0	head stream	<10	50.68	ridge	78.38	603.04	576.679	514.776	26.361	88.264	116.887	TRUE	580.376	1.00641	576.679	856.422	279.743	279.743	1.00641	580.376	88.264	4453.3	3752	0.0198199
SA - 57	SA	Venezuela	Orinoco River	Caroni River tributary	M	0	head stream	<10	67.665	plateau - updip	288.28	403.928	401.035	393.229	2.893	10.699	122.832	TRUE	396.565	0.988855	401.035	689.331	288.296	288.296	0.988855	396.565	10.699	2914.54	6580	0.00367091
SA - 58	SA	Brazil	Rio Sao Francisco	Rio Grande (Brazail) tributary	S	0	head stream	<10	31.024	ridge	291.46	466.006	466.614	450.025	-0.608	15.981	115.734	TRUE	460.431	0.98675	466.614	651.986	185.372	185.372	0.98675	460.431	15.981	2643.27	3025	0.00604592
SA - 59	SA	Argentina	Parana River	Calchaqui River tributary	S	0	head stream	<10	40.814	ridge	274.89	2381.49	2331.99	2329.02	49.496	52.465	107.143	TRUE	2356.24	1.0104	2331.99	2778.33	446.34	446.34	1.0104	2356.24	52.465	3487.8	5507	0.0150424
SA - 6	SA	Colombia	Rio Magdalena	Magdalena River	S	0	trunk stream	>10	48474.5	irregular high ground	210.215	252.008	228	227	24.008	25.008	147.552	TRUE	236.11	1.03557	228	809.518	581.518	581.518	1.03557	236.11	25.008	39549	82488	0.00063233
SA - 60	SA	Bolivia	Parana River	Pilcomayo River tributary	S	0	trunk stream	<10	191.8	ridge	124.495	776.404	717.713	586.69	58.691	189.714	179.743	TRUE	731.349	1.019	717.713	1156.88	439.168	439.168	1.019	731.349	189.714	7684.6	5988	0.0246876
SA - 61	SA	Brazil	Rio Sao Francisco	(blank)	M	0	trunk stream	<10	173.9	ridge	71.695	708.603	688.651	567.997	19.952	140.606	183.699	TRUE	667.599	0.96943	688.651	1016.73	328.08	328.08	0.96943	667.599	140.606	11854.7	11342	0.0118608
SA - 62	SA	Argentina	Parana River	Rio Del Pelicano tributary	S	0	trunk stream	<10	133.2	ridge	121.76	805.051	763.249	598.74	41.802	206.311	115.887	TRUE	778.672	1.02021	763.249	1066.42	303.172	303.172	1.02021	778.672	206.311	8326.9	3493	0.0247764
SA - 63	SA	Colombia	Rio Magdalena	Pomeca River	S	0	trunk stream	<10	206.9	plateau - downdip	353.38	2453.01	2385.18	2240.15	67.83	212.855	167.681	TRUE	2342.49	0.982105	2385.18	2712.13	326.959	326.959	0.982105	2342.49	212.855	6959.4	11855	0.0305853
SA - 64	SA	Brazil	Rio Sao Francisco	Paramirim River	M	0	trunk stream	<10	601.8	ridge	275.72	684.212	676.032	596.267	8.18	87.945	294.719	TRUE	657.501	0.972589	676.032	1144.36	468.332	468.332	0.972589	657.501	87.945	10183.1	10147	0.00863637
SA - 65	SA	Brazil	Rio Sao Francisco	Corrego Sumidouro	M	0	trunk stream	<10	505.5	ridge	246.69	973.642	897.192	706.679	76.45	266.963	189.052	TRUE	886.169	0.987714	897.192	1343.44	446.249	446.249	0.987714	886.169	266.963	5832.6	6270	0.0457708
SA - 66	SA	Colombia	Rio Magdalena	Cucuana River	S	0	trunk stream	>10	1667.9	ridge	154.025	667.231	579.259	483	87.972	184.231	302.135	TRUE	603.719	1.04223	579.259	1683.68	1104.43	1104.43	1.04223	603.719	184.231	9783.3	11065	0.0188312
SA - 67	SA	Colombia	Amazon River	Caguan River	S	0	trunk stream	<10	704.1	ridge	128.45	435.031	427.155	349.517	7.876	85.514	248.574	TRUE	389.697	0.912308	427.155	981.1	553.945	553.945	0.912308	389.697	85.514	9006.4	15665	0.0094948
SA - 68	SA	Ecuador	Amazon River	Aguarico River	S	0	trunk stream	>10	3680.9	irregular high ground	123.7	447.491	423.78	370.95	23.711	76.541	208.028	TRUE	427.806	1.0095	423.78	1053.88	630.095	630.095	1.0095	427.806	76.541	13561.8	11443	0.00564387
SA - 69	SA	Venezuela	Orinoco River	Sioca River	S	0	trunk stream	>10	3107.3	ridge	172.26	211.001	207.251	192.156	3.75	18.845	141.563	TRUE	205.949	0.99372	207.251	580.914	373.663	373.663	0.99372	205.949	18.845	7477.9	6576	0.00252009
SA - 7	SA	Bolivia	Parana River	Tincuya River tributary	S	0	head stream	<10	69	ridge	334.48	2860.12	2806.32	2717.62	53.806	142.499	112.663	TRUE	2803.75	0.999085	2806.32	3127.77	321.452	321.452	0.999085	2803.75	142.499	1765.55	2291	0.0807108
SA - 70	SA	Colombia	Rio Magdalena	Quebrada Tres Aguas	M	0	trunk stream	>10	1602.6	plateau	293.865	558.254	530.245	202.118	28.009	356.136	257.026	TRUE	517.567	0.97609	530.245	1137.7	607.459	607.459	0.97609	517.567	356.136	14296.3	5359	0.0249111
SA - 71	SA	Argentina	Parana River	Rio Pje. O Juramento	S	0	trunk stream	>10	32851.2	ridge	123.15	1027	953.689	935.925	73.311	91.075	457.634	TRUE	974.001	1.0213	953.689	1904.53	950.836	950.836	1.0213	974.001	91.075	18799.6	35892	0.00484452
SA - 72	SA	Bolivia	Parana River	Pilcomayo River	S	0	trunk stream	>10	80444.1	ridge	131.51	436.34	413.027	375	23.313	61.34	414.828	TRUE	416.912	1.00941	413.027	1462.61	1049.58	1049.58	1.00941	416.912	61.34	11807.1	12269	0.00519518
SA - 73	SA	Bolivia	Parana River	Pilcomayo River	S	0	trunk stream	>10	79282.1	ridge	137.94	463.962	461.235	441.33	2.727	22.632	479.167	TRUE	454.237	0.984828	461.235	1425.46	964.227	964.227	0.984828	454.237	22.632	7840.3	11053	0.00288662
SA - 74	SA	Colombia	Rio Magdalena	Cucuana River	S	0	trunk stream	>10	1904	ridge	137.14	363.963	358.705	337.963	5.258	26	106.27	TRUE	352.246	0.981992	358.705	611.643	252.938		0.981992	352.246	26	6447.7	9533	0.00403245
SA - 75	SA	Colombia	Rio Magdalena	Saldana River	S	0	trunk stream	>10	4490.6	ridge	103.4	553.108	545.149	484.645	7.959	68.463	626.299	TRUE	521.689	0.956966	545.149	1784.14	1238.99	1238.99	0.956966	521.689	68.463	8982.6	13525	0.00762174
SA - 76	SA	Peru	Amazon River	Perene River	S	0	trunk stream	>10	13944.7	irregular high ground	68.72	489.749	457.484	396.931	32.265	92.818	400.848	TRUE	428.794	0.937287	457.484	1406.38	948.894	948.894	0.937287	428.794	92.818	16153.1	34805	0.00574614
SA - 77	SA	Bolivia	Parana River	Tupiza River	S	0	trunk stream	>10	9952.5	ridge	156.98	2907.06	2876.05	2798.17	31.008	108.893	402.627	TRUE	2868.79	0.997473	2876.05	3976.78	1100.72	1100.72	0.997473	2868.79	108.893	26026	30013	0.00418401
SA - 78	SA	Bolivia	Parana River	Pilcomayo River	S	0	trunk stream	>10	79135.9	ridge	130.57	473.976	467.226	463.449	6.75	10.527	237.513	TRUE	468.397	1.00251	467.226	1093.91	626.684	626.684	1.00251	468.397	10.527	5903.6	10264	0.00178315
SA - 79	SA	Bolivia	Parana River	Pilcomayo River	S	0	trunk stream	>10	73139.8	ridge	133.345	610.348	607.605	578.462	2.743	31.886	295.773	TRUE	594.305	0.97811	607.605	1259.02	651.415	651.415	0.97811	594.305	31.886	9440.9	15585	0.00337743
SA - 8	SA	Colombia	Rio Magdalena	Cachira del Sur River	M, S	0	trunk stream	>10	3073.3	ridge	284.95	171.911	180.029	152.062	-8.118	19.849	204.915	FALSE	156.757		156.757	637.764	481.007	457.735	0.870732		19.849	5868	14698
SA - 80	SA	Ecuador	Amazon River	Paute River	S	0	trunk stream	>10	2504	ridge	117.87	2325.61	2288.62	2301.03	36.99	24.577	346.816	TRUE	2311.9	1.01017	2288.62	3010.75	722.129	722.129	1.01017	2311.9	24.577	13259.7	24269	0.00185351
SA - 81	SA	Bolivia	Amazon River	Mizque River	S	0	trunk stream	>10	2068.4	ridge	115.125	1979.02	1959.08	1946.01	19.947	33.013	300.744	TRUE	1962.01	1.0015	1959.08	2633.34	674.264	674.264	1.0015	1962.01	33.013	7012.9	11860	0.00470747
SA - 82	SA	Colombia	Amazon River	Caguan River	S	0	trunk stream	>10	3059.6	irregular high ground	207.345	334.442	331.848	281.682	2.594	52.76	130.585	TRUE	313.495	0.944695	331.848	798.741	466.893	466.893	0.944695	313.495	52.76	9898	12893	0.00533037
SA - 83	SA	Bolivia	Amazon River	Tupuani River	S	0	trunk stream	>10	21474.4	ridge	24.6	320.441	312.025	280	8.416	40.441	415.792	TRUE	303.509	0.972708	312.025	1186.91	874.89	874.89	0.972708	303.509	40.441	16647.5	22867	0.00242925
SA - 84	SA	Bolivia	Amazon River	Medidi River tributary	S	0	trunk stream	<10	305.2	ridge	47.505	458.653	436.081	288.083	22.572	170.57	340.415	TRUE	410.301	0.940882	436.081	1130.52	694.436	694.436	0.940882	410.301	170.57	12186.6	11334	0.0139965
SA - 85	SA	Colombia	Rio Magdalena	Coello River	S	0	trunk stream	>10	1735.9	ridge	131.885	463.602	459.439	418.014	4.163	45.588	132.527	TRUE	451.677	0.983106	459.439	839.823	380.384	380.384	0.983106	451.677	45.588	4410.6	3785	0.010336
SA - 86	SA	Bolivia	Amazon River	Rio Pirai tributary	S	0	trunk stream	<10	707.3	ridge	105.315	1053.03	1003.23	933.583	49.8	119.444	365.27	TRUE	992.537	0.989345	1003.23	1867.93	864.708	864.708	0.989345	992.537	119.444	8503.7	14129	0.0140461
SA - 87	SA	Bolivia	Amazon River	Parapeti River	S	0	trunk stream	>10	6107.4	ridge	101.715	747.232	732.814	719.241	14.418	27.991	183.276	TRUE	734.694	1.00257	732.814	1210.56	477.745	477.745	1.00257	734.694	27.991	9670.2	14211	0.00289456
SA - 88	SA	Venezuela	Quebrada Maporal	Agua Viva Reservoir	S	0	trunk stream	>10	4575.2	ridge	283.79	128.509	108.968	51.505	19.541	77.004	168.432	TRUE	106.191	0.974513	108.968	768.285	659.317	659.317	0.974513	106.191	77.004	16787.6	15963	0.00458696
SA - 89	SA	Venezuela	Orinoco River	Bocono River	S	0	trunk stream	>10	1647.3	ridge	193.265	259	202.054	162.308	56.946	96.692	151.606	TRUE	242.541	1.20038	202.054	530.664	328.61	328.61	1.20038	242.541	96.692	9134.2	5101	0.0105857
SA - 9	SA	Argentina	Rio Colorado (South America)	Jachal River	S	0	trunk stream	>10	23901.5	ridge	86.18	1611.79	1404.23	1238.79	207.555	373.001	447.241	TRUE	1404.54	1.00022	1404.23	2413.48	1009.25	1009.25	1.00022	1404.54	373.001	34123	62201	0.0109311
SA - 90	SA	Colombia	Rio Magdalena	Sogamoso River	S	0	trunk stream	>10	21344.3	ridge	331.8	171.613	166.127	148.332	5.486	23.281	384.766	TRUE	162.227	0.976523	166.127	1045.55	879.42	879.42	0.976523	162.227	23.281	11904.2	15746	0.0019557
SA - 91	SA	Bolivia	Parana River	Pilcomayo River	S	0	trunk stream	>10	76912.1	ridge	127.32	509.175	506.258	479.261	2.917	29.914	410.36	TRUE	491.075	0.970008	506.258	1387.92	881.658	881.658	0.970008	491.075	29.914	11443.2	22717	0.00261413
SA - 92	SA	Bolivia	Amazon River	Rio Grande O Guapay tributary	S	0	trunk stream	<10	918.5	ridge	301.215	822.785	769.718	699.037	53.067	123.748	172.018	TRUE	735.005	0.954902	769.718	1186.67	416.95	416.95	0.954902	735.005	123.748	9696.7	22567	0.0127619
SA - 93	SA	Brazil	Rio Tocatins	Seco River	M	0	trunk stream	<10	747.6	ridge	386.375	264.626	262.56	251.044	2.066	13.582	120.527	TRUE	257.568	0.980988	262.56	494.45	231.89	231.89	0.980988	257.568	13.582	11328.4	19313	0.00119893
SA - 94	SA	Colombia	Orinoco River	Quebrada La Gritona	S	0	trunk stream	>10	1540.1	ridge	108.185	451.13	420.567	330.267	30.563	120.863	380.29	TRUE	421.944	1.00328	420.567	1354.89	934.319	934.319	1.00328	421.944	120.863	12953.2	10262	0.00933074
SA - 95	SA	Bolivia	Parana River	Caiguami River	S	0	trunk stream	<10	762.1	ridge	149.605	796.034	705.269	630.169	90.765	165.865	173.945	TRUE	712.021	1.00957	705.269	1193.63	488.357	488.357	1.00957	712.021	165.865	10581.9	17585	0.0156744
SA - 96	SA	Bolivia	Amazon River	Rio Grande O Guapay	S	0	trunk stream	>10	59572.5	ridge	110.725	457.843	450.454	431	7.389	26.843	275.848	TRUE	445.416	0.988817	450.454	1149.72	699.263	699.263	0.988817	445.416	26.843	17170.2	26078	0.00156335
SA - 97	SA	Peru	Amazon River	Sonomoro River	S	0	trunk stream	>10	1962.5	irregular high ground	61.965	625.673	482.936	414.42	142.737	211.253	439.552	TRUE	522.948	1.08285	482.936	1698.5	1215.57	1215.57	1.08285	522.948	211.253	14407.2	22985	0.014663
SA - 98	SA	Peru	Amazon River	Satipo River	S	0	trunk stream	>10	1233.9	irregular high ground	74.055	572.488	542.548	444.521	29.94	127.967	595.908	TRUE	540.015	0.995331	542.548	1582.56	1040.01	1040.01	0.995331	540.015	127.967	23223.1	19334	0.00551033
SA - 99	SA	Bolivia	Parana River	Pilcomayo River	S	0	trunk stream	>10	43923.9	irregular high ground	107.995	2229.18	1750.1	815.672	479.072	1413.5	965.55	TRUE	1790.31	1.02297	1750.1	4337.88	2587.78	2587.78	1.02297	1790.31	1413.5	96051	97840	0.0147162

## Sheet: Explanation
Attribute label	Source	Attribute
CONTINENT	Natural Earth	Continent
COUNTRY	Natural Earth	Country
MAIN_BAS NAME	HydroBASINS, Google Earth	River basin name, usually the largest exorheic river in the basin. If no named river could be located at the exit to the ocean, a significant geographic feature was used instead
GEOG FEAT	Google Earth	Usually the name of the stream running through the TD. If no stream name could be identified, this attribute was either left blank, or a nearby feature such as the name of a pass or a dam was substituted for a stream name
ENDO	HydroBASINS	Classification of TD stream as endorheic (internally draining) or exorheic (externally draining). Exorheic basins = 0, endorheic basins = 1
HEAD STREAM	HydroBASINS	If no more than one junction of HydroSHEDS stream segments was located upstream of the TD, it was classified as a head stream
MAX DISCHARGE	EDNA	Maximum discharge in cubic meters/sec from upstream area. Depending on the area of the upstream watershed, TDs were classified as receiving maximum discharge of either >10 cms or <10 cms, based on an analysis of 263 TDs located within the watersheds of the EDNA dataset, which determined that 10 cms was the maximum stream discharge from upstream watersheds of 1000 sq km or less.
TRUE UP_AREA	HydroBASINS, Global Mapper	Area of watershed upstream of TD. For trunk streams, this attribute was taken from HydroBASINS; for head streams, it was determined by Global Mapper's Generate Watershed process
TYPE	Global Mapper	Morphology of breached topographic high
LITHOLOGY	Canadian Geological Survey	From generalized global geology map in GIS format. S=sedimentary, I=igneous, M=metamorphic. V=volcanic
AVG BEARING 2-4	Global Mapper	Average bearing of Segments 2-4 as a proxy for the TD bearing. To normalize the TD compass directions, bearings were measured in gradians, units of angular measure in which the right angle is divided into 100 parts. One gradian equals 1/400 of a circle, so 100 grads = 90 degrees, 200 grads = 180 degrees, etc.
MIN 1		The DEM-derived value for the minimum elevation of Segment 1 from the DEM
MIN 3	Global Mapper	The DEM-derived value of the minimum elevation of Segment 3 from the DEM
MIN 5	Global Mapper	The DEM-derived value of the minimum elevation of Segment 5 from the DEM
MIN 1 - MIN 3	Global Mapper	The difference between the DEM-derived minimum elevations of Segments 3 and Segment 1. If the Segment 3 minimum elevation is higher than the Segment 1 minimum, this value will be negative, indicating that the stream channel was too narrow to be resolved by the elevation spacing of the highest resolution DEM
MIN 1 - MIN 5	Global Mapper	The difference between the DEM-derived minimum elevations of Segments 5 and Segment 1. If the Segment 5 minimum elevation is higher than the Segment 1 minimum, this value will be negative, indicating that the stream channel was too narrow to be resolved by the elevation spacing of the highest resolution DEM
AVG 3 - AVG 1	Global Mapper	The difference between the DEM-derived average elevation of Segment 1 and Segment 5. Only TDs with a Segment 1-Segment 2 average elevation difference of >=100m were selected for the dataset.
TD DEPTH TRUE/FALSE	Global Mapper	If the difference between the Segment 1 minimum elevation and the Segment 3 minimum elevation was less than -1m, the Segment 3 minimum elevation was treated as false, since streams flow from areas of higher elevation to those of lower elevation. This inaccuracy occurred in TDs whose stream channel was too narrow to be resolved by the elevation spacing of the DEM
ALTERNATE SGMT 3 MIN [SGMT 1 min elev - (slope * SGMT 2 length)]	Global Mapper	The value for Segment 3 minimum elevations calculated by using the difference between the Segment 1 minimum elevation and the length of Segment 2 multiplid by the TD slope
% DIFF CALC SGMT 3 MIN FROM ACTUAL SGMT 3 MIN	Global Mapper	For TDs with accurate Segment 3 minimums, the percentage difference between the alternate segment minimum elevation and the actual value
SGMT 3 MIN ELEV for TD DEPTH CALC	Global Mapper	The value for the minimum elevation of Segment 3 used to determine TD depth. For TDs with accurate Segment 3 minimum values, the actual value was used, and for TDs with inaccurate values, a proxy was calculated by using the difference between the Segment 1 minimum elevation and the length of Segment 2 multiplied by the TD slope
MAX ELEV SGMT 3	Global Mapper	Maximum elevation of Segment 3 across topographic high
FINAL TD DEPTH	Global Mapper	The difference between the Segment 3 maximum elevation and either the measured Segment 3 minimum elevation if accurate, or the alternate Segment 3 minimum if the measured minimum elevation was inaccurate
LENGTH SGMT 2+4	Global Mapper	The total length of Segments 2+4
LENGTH SGMT 2		The length of Segment 2 in meters, for calculating an alternate Segment 3 minimum elevation
slope 1-5	Global Mapper	The difference in elevation between the Segment 1 minimum elevation and the Segment 5 minimum elevation, divided by the total length of Segments 2+4 (in meters)
